# Supplementary material for: Genetic Drivers of Plant Root Colonisation by the Biocontrol Agent Pseudomonas protegens Pf‐5
Source: Environ Microbiol Rep. 2025 Aug 19;17(4):e70179. doi: 10.1111/1758-2229.70179 (PMC12361813; doi:10.1111/1758-2229.70179)
Supplement: Supplementary file 2 — Table S1. TraDIS metrics from Bio‐Tradis pipeline analysis. Table S2. Differential frequencies of Pseudomonas protegens Pf‐5 gene insertions between cotton root colonisation and control mutant pools. Table S3. Differential frequencies of Pseudomonas protegens Pf‐5 gene insertions between wheat root colonisation and control mutant pools. Table S4. Significant Pseudomonas protegens Pf‐5 genes associated with cotton and/or wheat root colonisation. Table S5. Cross‐study comparison of root colonisation‐associated genes in Pseudomonas. [file EMI4-17-e70179-s001.xlsx]

## Sheet: Table_S1
Table S1. TraDIS metrics from Bio-Tradis pipeline analysis
Plant	Replicate	Total reads	Reads with matching transposon tag	Mapped reads	Unique insertion sites	Average distance between unique insertion sites (bp)
Cotton	1	869156	862969	824676	237845	29.7
Cotton	2	961072	954732	919961	247093	28.6
Wheat	1	822406	816466	786750	252414	28
Wheat	2	1063967	1056864	1019348	269143	26.3
Control	1	965234	949699	548745	222947	31.7
Control	2	924593	911863	672539	223847	31.6

## Sheet: Table_S2
Table S2. Differential frequencies of Pseudomonas protegens Pf-5 gene insertions between cotton root colonisation and control mutant pools
locus_tag	gene_name	log2FoldChange	p-value	q-value
PFL_0509	aceE_2	-9.07149	1.47268e-12	2.13299e-10
PFL_3900	nuoE	-8.79922	4.06744e-11	4.1929e-09
PFL_6226	gidA	-8.57313	1.22966e-08	7.29362e-07
PFL_0387	thiI	-8.50442	1.41312e-09	1.12832e-07
PFL_1876	oprF	-8.50062	7.85975e-06	0.000239954
PFL_5102	PFL_5102	-8.44114	2.76611e-09	1.95339e-07
PFL_0450	aroK	-8.38762	4.99008e-09	3.23731e-07
PFL_1721	sucC	-8.08431	1.079e-07	4.97777e-06
PFL_1776	PFL_1776	-7.90548	3.33277e-07	1.44142e-05
PFL_3898	nuoB	-7.8513	1.51841e-07	6.80333e-06
PFL_3987	clpP	-7.79713	6.36129e-07	2.64121e-05
PFL_5589	rpoB	-7.79307	0.000287502	0.00583245
PFL_5651	apaH	-7.73089	4.07765e-06	0.000135805
PFL_3906	nuoK	-7.61897	1.00228e-06	4.05336e-05
PFL_0844	infB	-7.45505	0.000323854	0.00642344
PFL_3232	PFL_3232	-7.44561	3.75388e-06	0.000127061
PFL_3905	nuoJ	-7.43926	3.98306e-06	0.000134089
PFL_1063	valS	-7.42983	7.016e-05	0.0016806
PFL_1722	sucD	-7.42797	3.03403e-05	0.000810984
PFL_1194	pyrG	-7.41093	3.54965e-05	0.000932793
PFL_1777	PFL_1777	-7.34734	0.000365844	0.00712024
PFL_4476	PFL_4476	-7.33927	8.15885e-06	0.000247144
PFL_4348	aroC	-7.19148	2.98329e-05	0.00080086
PFL_5321	ileS	-7.18688	5.19873e-05	0.00130555
PFL_5588	rpoC	-7.16045	3.95131e-05	0.00102111
PFL_5981	rho	-7.11743	4.85437e-05	0.001234
PFL_1397	PFL_1397	-7.10384	3.64413e-05	0.000953599
PFL_4182	dsbD	-7.01439	0.000168732	0.00366308
PFL_0836	ftsH	-7.00461	1.01673e-20	3.33273e-18
PFL_1681	ccmB	-6.97165	0.000150842	0.00334521
PFL_0827	dnaK	-6.94708	0.000165859	0.00362445
PFL_4973	yajC	-6.84115	0.000244346	0.00503903
PFL_1686	dsbE	-6.78695	0.000307398	0.00613614
PFL_0517	PFL_0517	-6.76429	0.00047863	0.00876738
PFL_4972	secD	-6.75854	0.00026372	0.00540279
PFL_0843	nusA	-6.74563	0.000472066	0.00867265
PFL_3912	cysS	-6.74561	0.000470931	0.00867265
PFL_3899	nuoD	-6.31474	4.5508e-25	2.36186e-22
PFL_1196	eno	-5.86187	5.78005e-11	5.74561e-09
PFL_5274	cbrB	-5.3197	4.76409e-29	2.96707e-26
PFL_4183	PFL_4183	-5.22925	3.44018e-16	7.65194e-14
PFL_3901	nuoF	-5.10467	9.25214e-20	2.88112e-17
PFL_0831	carB	-5.01023	7.15014e-05	0.00170617
PFL_0451	aroB	-4.95787	2.72251e-06	9.44433e-05
PFL_3903	nuoH	-4.88124	3.73677e-09	2.52963e-07
PFL_1949	lexA	-4.88087	1.48266e-06	5.77127e-05
PFL_5100	PFL_5100	-4.82207	7.44678e-09	4.59193e-07
PFL_4306	wbpL	-4.81022	6.58197e-10	5.69341e-08
PFL_5099	PFL_5099	-4.80349	1.81165e-11	2.08943e-09
PFL_6126	purE	-4.65074	3.09732e-08	1.66294e-06
PFL_2077	purF	-4.63853	4.73286e-10	4.27192e-08
PFL_3399	galU	-4.62972	7.77298e-06	0.000238474
PFL_5829	tonB3	-4.61021	7.14757e-08	3.5612e-06
PFL_3907	nuoL	-4.46622	1.24725e-14	2.3539e-12
PFL_2066	leuB	-4.4276	2.68677e-06	9.40067e-05
PFL_5621	trpC	-4.40574	6.58938e-06	0.000207266
PFL_3902	nuoG	-4.39394	5.4523e-18	1.35828e-15
PFL_3909	nuoN	-4.30964	7.16679e-10	6.11435e-08
PFL_4440	purM	-4.29925	1.85817e-09	1.43455e-07
PFL_1685	ccmF	-4.24699	3.05743e-06	0.000105203
PFL_1974	tal	-4.24573	4.40682e-14	7.41774e-12
PFL_0371	gpmI	-4.04361	2.72486e-09	1.95062e-07
PFL_6284	nuoA	-4.02771	2.51316e-05	0.00068649
PFL_4951	yfgL	-4.01783	5.1639e-10	4.59439e-08
PFL_3908	nuoM	-4.01105	1.33862e-08	7.71937e-07
PFL_0666	purH	-3.96267	2.2975e-09	1.72395e-07
PFL_5444	PFL_5444	-3.95722	0.000526921	0.00953972
PFL_6004	argH	-3.88026	3.3649e-09	2.32851e-07
PFL_0923	ttg2C	-3.86818	2.5807e-08	1.40547e-06
PFL_1076	purL	-3.84549	9.34883e-22	3.42497e-19
PFL_4305	wbpM	-3.84199	5.6308e-17	1.29884e-14
PFL_5609	anmK	-3.83856	2.29965e-21	7.95678e-19
PFL_5093	PFL_5093	-3.83377	6.67932e-09	4.2019e-07
PFL_4091	pvdE	-3.82865	9.14659e-10	7.69797e-08
PFL_0665	purD	-3.80931	1.40201e-05	0.00040994
PFL_2064	leuD	-3.77434	6.21054e-06	0.000196341
PFL_1951	nagZ	-3.73612	1.6817e-07	7.48116e-06
PFL_5094	rfbF	-3.70979	2.28078e-10	2.08893e-08
PFL_0508	aceF	-3.64899	1.50663e-05	0.000436433
PFL_5097	ilvB	-3.60269	1.28846e-18	3.48893e-16
PFL_0036	trpA	-3.57417	3.43831e-08	1.81473e-06
PFL_5273	cbrA	-3.5667	2.85489e-36	2.54004e-33
PFL_5255	ilvB	-3.55512	2.39574e-05	0.000657297
PFL_5900	rppH	-3.49375	1.16898e-12	1.73344e-10
PFL_5280	pgi	-3.47111	2.125e-24	1.01804e-21
PFL_1666	fleN	-3.45776	7.88718e-08	3.83761e-06
PFL_4870	glpD	-3.44873	0.000150932	0.00334521
PFL_0565	miaA	-3.44293	6.49048e-14	1.06376e-11
PFL_0524	PFL_0524	-3.43655	4.10672e-11	4.1929e-09
PFL_0174	PFL_0174	-3.39364	8.38927e-09	5.12239e-07
PFL_4312	pheA	-3.31746	1.82091e-05	0.000514966
PFL_4853	argG	-3.29478	0.000233977	0.00485736
PFL_1972	PFL_1972	-3.24351	8.84682e-06	0.000263627
PFL_6125	purK	-3.20432	1.31551e-10	1.24136e-08
PFL_1460	purC	-3.18268	0.00018265	0.00392256
PFL_6229	trmE	-3.17461	0.000255508	0.00525183
PFL_3986	clpX	-3.17338	6.22527e-10	5.4607e-08
PFL_5095	rfbG	-3.16289	2.04486e-11	2.31552e-09
PFL_1445	PFL_1445	-3.12028	0.000541844	0.00969812
PFL_5080	petA	-3.12019	2.59521e-08	1.40547e-06
PFL_0555	motA	-3.10914	1.26399e-22	5.62294e-20
PFL_5079	petB	-3.05807	4.88621e-12	6.08626e-10
PFL_5611	argC	-3.03235	1.00249e-09	8.21513e-08
PFL_2063	leuC	-2.98735	7.87749e-08	3.83761e-06
PFL_4763	ruvB	-2.98446	4.39707e-06	0.000144131
PFL_0523	PFL_0523	-2.95765	9.3866e-08	4.46257e-06
PFL_5078	PFL_5078	-2.92999	3.08814e-05	0.000821921
PFL_0085	dsbA	-2.92915	3.52349e-05	0.000929842
PFL_0741	recB	-2.91243	5.81203e-11	5.74561e-09
PFL_1915	PFL_1915	-2.90473	5.21546e-18	1.35341e-15
PFL_5096	PFL_5096	-2.85244	2.31228e-08	1.28216e-06
PFL_1747	PFL_1747	-2.85242	2.28533e-11	2.54162e-09
PFL_4484	PFL_4484	-2.83581	6.53593e-05	0.00159007
PFL_5253	ilvC	-2.81256	1.57281e-05	0.000453494
PFL_6055	argB	-2.8021	2.07091e-07	9.14724e-06
PFL_5877	ilvD	-2.75134	5.53957e-07	2.31546e-05
PFL_5941	argA	-2.73096	3.30084e-15	6.85254e-13
PFL_5911	serA	-2.72021	7.96669e-07	3.26425e-05
PFL_3885	clpA	-2.71118	9.79315e-19	2.77235e-16
PFL_5494	PFL_5494	-2.66299	3.94921e-08	2.06686e-06
PFL_5645	PFL_5645	-2.65812	1.06938e-12	1.62441e-10
PFL_3880	ftsK	-2.60242	5.23796e-07	2.20419e-05
PFL_4262	ohrR	-2.54284	2.51588e-06	8.96289e-05
PFL_2874	glgB	-2.53314	1.05878e-09	8.56374e-08
PFL_2530	ilvE	-2.48326	5.46834e-12	6.54938e-10
PFL_2095	rsmE	-2.46633	0.000125398	0.00283992
PFL_4050	PFL_4050	-2.45856	7.35003e-05	0.00174718
PFL_3554	PFL_3554	-2.43884	1.10837e-17	2.65497e-15
PFL_1861	prpB	-2.42732	2.03402e-06	7.45171e-05
PFL_0740	recC	-2.42722	3.54629e-07	1.52319e-05
PFL_6116	pstB	-2.42127	3.41135e-06	0.000116098
PFL_1741	gpsA	-2.41644	2.00412e-09	1.52215e-07
PFL_0872	prfC	-2.39846	9.25883e-05	0.00215164
PFL_3931	PFL_3931	-2.38807	0.000494697	0.00903511
PFL_0922	ttg2B	-2.3719	4.48692e-07	1.90124e-05
PFL_5622	trpD	-2.37018	1.89421e-05	0.000531402
PFL_1970	PFL_1970	-2.35522	2.5296e-07	1.1017e-05
PFL_4313	serC	-2.35232	7.8518e-05	0.00184532
PFL_1183	rseP	-2.31234	1.23114e-06	4.91508e-05
PFL_0084	PFL_0084	-2.22781	2.32633e-08	1.28216e-06
PFL_4442	PFL_4442	-2.21575	1.86575e-09	1.43455e-07
PFL_5449	PFL_5449	-2.19272	2.63766e-09	1.91015e-07
PFL_5839	proC	-2.15524	7.70921e-05	0.00181867
PFL_5306	rluD	-2.14618	2.54034e-05	0.000690883
PFL_5553	PFL_5553	-2.14177	5.70714e-05	0.0014161
PFL_1913	PFL_1913	-2.13978	1.00547e-07	4.70832e-06
PFL_1257	PFL_1257	-2.13336	4.08186e-06	0.000135805
PFL_0921	ttg2A	-2.12836	2.16411e-05	0.000599694
PFL_4268	cysB	-2.11064	1.2631e-08	7.42133e-07
PFL_1883	PFL_1883	-2.10648	9.29024e-06	0.000275522
PFL_1092	PFL_1092	-2.10034	2.82133e-11	3.02952e-09
PFL_5105	PFL_5105	-2.04889	1.16815e-07	5.34945e-06
PFL_0519	PFL_0519	-2.00343	7.14421e-06	0.000222471
PFL_1670	cheA	2.00611	1.90419e-14	3.38838e-12
PFL_5069	mraW	2.01219	3.7007e-09	2.52963e-07
PFL_5146	PFL_5146	2.01307	6.08428e-05	0.00149724
PFL_6121	PFL_6121	2.04808	9.35156e-10	7.76553e-08
PFL_5031	queC	2.06435	4.06202e-16	8.72355e-14
PFL_5369	higA	2.10488	1.084e-08	6.55454e-07
PFL_5801	rhlE_2	2.12415	1.76736e-09	1.3933e-07
PFL_0743	PFL_0743	2.21331	9.18205e-15	1.78706e-12
PFL_5426	ladS	2.22306	4.95462e-22	2.05716e-19
PFL_1036	PFL_1036	2.29094	8.91707e-12	1.04784e-09
PFL_4481	PFL_4481	2.32517	2.22902e-19	6.61065e-17
PFL_4418	PFL_4418	2.48924	5.02913e-12	6.14145e-10
PFL_1031	PFL_1031	2.6071	1.54645e-14	2.83274e-12
PFL_0140	PFL_0140	2.64723	0.000343513	0.00674888
PFL_1035	PFL_1035	2.69782	2.86383e-14	4.95442e-12
PFL_1253	PFL_1253	2.78104	0.000439523	0.00822026
PFL_4451	gacS	2.80423	1.01076e-35	7.86879e-33
PFL_3050	PFL_3050	2.8347	3.35633e-13	5.22581e-11
PFL_3044	arnC	2.83816	2.79145e-09	1.95339e-07
PFL_1134	PFL_1134	2.86068	6.72704e-22	2.6185e-19
PFL_3045	arnA	3.02076	4.88386e-08	2.49317e-06
PFL_4935	treR	3.03211	2.87952e-26	1.63033e-23
PFL_1145	PFL_1145	3.36755	1.77279e-05	0.000504154
PFL_4192	PFL_4192	3.89897	5.22165e-53	1.08401e-49
PFL_2244	PFL_2244	3.9711	1.26587e-35	8.75982e-33
PFL_5367	PFL_5367	4.42771	9.75164e-53	1.51833e-49
PFL_0502	PFL_0502	4.47082	1.42235e-51	1.77168e-48
PFL_5298	psoR	4.56542	4.07731e-43	4.23225e-40
PFL_2247	PFL_2247	4.65708	6.85739e-55	4.27078e-51
PFL_5029	PFL_5029	4.98795	5.15388e-53	1.08401e-49
PFL_1010	PFL_1010	-6.7119	0.000572476	0.0101272
PFL_1313	pitA_1	-2.76595	0.000621827	0.0108177
PFL_1873	PFL_1873	-6.91978	0.000652395	0.0112552
PFL_5163	ispE	-6.86995	0.000744881	0.0124764
PFL_4782	PFL_4782	3.8385	0.000745217	0.0124764
PFL_3904	nuoI	-3.21627	0.000763793	0.012719
PFL_5254	ilvN	-2.13806	0.000762382	0.012719
PFL_1180	uppS	-6.73857	0.000799742	0.0132468
PFL_0566	hfq	-2.7464	0.000803862	0.0132797
PFL_4314	gyrA	-6.62571	0.000860725	0.014033
PFL_6067	exbB1	-6.84488	0.00086482	0.0140629
PFL_0439	argS	-6.62256	0.00092927	0.0149553
PFL_0123	rrfA	2.07689	0.000949042	0.0151506
PFL_2072	trpF	-3.09806	0.00104863	0.0164092
PFL_0002	dnaN	-6.5476	0.00105415	0.0164131
PFL_0304	rfbA	-6.59638	0.00113222	0.017541
PFL_5510	dxs	-7.1121	0.00118879	0.0182442
PFL_0925	ttg2E	-2.48979	0.0011889	0.0182442
PFL_1682	ccmC	-3.82197	0.00122411	0.0186857
PFL_1192	accA	-6.53994	0.00124875	0.0190152
PFL_4767	aspS	-6.68115	0.0012715	0.0190941
PFL_0425	ubiB	-6.5948	0.00127233	0.0190941
PFL_1184	yaeT	-6.59474	0.00126719	0.0190941
PFL_4758	tolB	-6.9636	0.00130626	0.0194162
PFL_4609	pgl	-2.9453	0.00134793	0.0199404
PFL_1713	gltA	-6.46245	0.00136378	0.020127
PFL_4016	PFL_4016	-3.89127	0.00144415	0.0209083
PFL_0435	PFL_0435	-6.45775	0.00154185	0.0220244
PFL_0936	cysN	-2.22118	0.00155849	0.0222111
PFL_5557	rplQ	-6.47886	0.00162941	0.0231161
PFL_4950	engA	-6.59269	0.00173057	0.0242748
PFL_6036	alr	-6.6817	0.00184019	0.0252694
PFL_0022	def_2	-6.40675	0.00185627	0.0253527
PFL_1893	ligA	-6.38854	0.00201212	0.0271244
PFL_0037	trpB	-2.11046	0.00204287	0.0273613
PFL_0420	tatC	-3.39331	0.00212808	0.0280798
PFL_5452	mrdA_2	-3.83626	0.00220573	0.0289816
PFL_1104	thrC	-6.72903	0.00221288	0.0290144
PFL_6031	rep	-3.90996	0.00229347	0.0296927
PFL_1191	dnaE	-7.26506	0.0024362	0.031028
PFL_5663	rpoD	-6.97887	0.0024302	0.031028
PFL_6311	PFL_6311	-2.32882	0.00247091	0.0313418
PFL_0530	hldE	-6.29282	0.00260849	0.0326874
PFL_1818	PFL_1818	-6.54538	0.00275295	0.0339968
PFL_0303	rfbC	-6.68442	0.00279888	0.0343382
PFL_1973	PFL_1973	-3.63867	0.00280292	0.0343382
PFL_1718	sucA	-6.87918	0.00281661	0.0343958
PFL_2633	acnB	-6.26989	0.00314065	0.0376878
PFL_1286	nhaA	-6.92229	0.00316803	0.0377256
PFL_0848	pnp	-6.25749	0.00330651	0.0392995
PFL_0388	typA	-6.49855	0.00335203	0.039689
PFL_0013	glyS	-6.65715	0.0034043	0.0401383
PFL_1904	dnaX	-6.46506	0.0034093	0.0401383
PFL_1186	lpxD	-6.36382	0.00342149	0.040142
PFL_5066	PFL_5066	-7.11296	0.00346961	0.0403148
PFL_3992	folD	-6.13017	0.00349373	0.0403691
PFL_4939	guaA	-6.13014	0.00349108	0.0403691
PFL_1093	ffh	-6.13026	0.00350532	0.0404281
PFL_1210	prtR	-6.28928	0.00359391	0.0409942
PFL_0913	ptsN	-2.73049	0.00374741	0.0422806
PFL_1680	ccmA	-3.13447	0.00379609	0.0426951
PFL_0545	parE	-6.59629	0.0038337	0.0430204
PFL_0520	PFL_0520	-3.02269	0.00387634	0.0433426
PFL_2111	thrS_1	-6.21159	0.00400235	0.0445187
PFL_4265	PFL_4265	-3.59576	0.00400296	0.0445187
PFL_5631	rpe	-3.68939	0.00403443	0.0446296
PFL_0080	thrB	-6.18261	0.0040442	0.0446583
PFL_4506	alaS	-6.39714	0.00408373	0.0448562
PFL_4940	guaB	-6.90228	0.00476486	0.0506408
PFL_4958	ndk	-6.84945	0.00480043	0.0508037
PFL_4856	rnt	-3.35059	0.00484531	0.0511467
PFL_5786	tkt	-6.87608	0.00503458	0.0528758
PFL_5857	ftsY	-6.73941	0.00530811	0.0546428
PFL_5896	lgt	-5.80232	0.00537289	0.0548563
PFL_5060	murC	-5.80242	0.00538869	0.0549276
PFL_4969	suhB	-5.609	0.00604443	0.059941
PFL_5451	mrdB	-6.59042	0.00641	0.0626711
PFL_0830	carA	-5.65182	0.00651337	0.0634824
PFL_1193	tilS	-3.23918	0.00670055	0.0648424
PFL_4965	iscS	-6.04843	0.00679034	0.0651622
PFL_4855	pyrC	-6.21212	0.00680149	0.0651687
PFL_5067	ftsI	-6.18659	0.00706313	0.066792
PFL_5439	leuS	-5.818	0.00707815	0.066792
PFL_5562	secY	-6.62269	0.00724994	0.068001
PFL_1802	holB	-5.69742	0.00730517	0.0680122
PFL_5834	pyrC	-3.5912	0.00730574	0.0680122
PFL_5061	murG	-2.73242	0.0073511	0.0683324
PFL_1449	mucA	-2.09054	0.00736294	0.0683403
PFL_0001	dnaA	-6.1706	0.007518	0.069469
PFL_0838	glmM	-5.63574	0.0080033	0.0731931
PFL_5270	dksA	-2.23558	0.00814542	0.0741662
PFL_1261	dcd	-2.79799	0.00832604	0.0754798
PFL_5965	PFL_5965	-6.1323	0.00848088	0.0764792
PFL_5798	ahcY	-6.1323	0.00848067	0.0764792
PFL_5330	PFL_5330	-2.43798	0.00848541	0.0764792
PFL_2049	gltX	-6.02682	0.00867178	0.077569
PFL_0305	rfbB	-6.00746	0.00867355	0.077569
PFL_0826	grpE	-6.02686	0.00869403	0.0775736
PFL_1074	pdxJ	-5.56794	0.00877898	0.0778853
PFL_1444	ygfZ	-5.52744	0.00877873	0.0778853
PFL_0014	glyQ	-6.49344	0.00880212	0.0778928
PFL_4781	secA	-6.25133	0.00905801	0.079121
PFL_4759	tolA	-5.497	0.00904189	0.079121
PFL_6219	atpH	-5.97673	0.00909816	0.0792494
PFL_5519	ribE	-5.54036	0.00944406	0.0814952
PFL_0893	gatB	-5.54045	0.00947658	0.0815195
PFL_5346	glyA_2	-5.54042	0.00946628	0.0815195
PFL_1176	rpsB	-5.46826	0.00987928	0.0839106
PFL_4962	hscB	-5.90954	0.0100337	0.084905
PFL_6069	tonB1	-5.57795	0.0102699	0.0862274
PFL_1892	zipA	-5.57789	0.0102868	0.0862274
PFL_1103	hom	-6.27436	0.0104473	0.0872199
PFL_0527	msbA	-6.12842	0.0110619	0.0908551
PFL_3335	PFL_3335	-6.19312	0.0117179	0.0938035
PFL_5967	ubiH	-6.19305	0.0116881	0.0938035
PFL_1182	dxr	-3.2821	0.0117624	0.0940386
PFL_6220	atpF	-5.80473	0.0118361	0.0943853
PFL_4838	groL	-5.44735	0.0120035	0.0951118
PFL_5514	ribA	-5.44729	0.0119906	0.0951118
PFL_4308	rpsA	-5.90886	0.0120414	0.0952082
PFL_0558	orn	-5.90885	0.0120615	0.0952082
PFL_0552	psd	-5.85394	0.0121955	0.0956595
PFL_6214	glmU	-5.92836	0.0122949	0.0961968
PFL_0455	hemE	-5.9519	0.0127251	0.0984494
PFL_1177	tsf	-6.10685	0.0132091	0.101563
PFL_1137	prfB	-5.86575	0.0132367	0.10165
PFL_5445	lipA	-2.81765	0.0133891	0.102245
PFL_1716	sdhA	-6.04238	0.0136435	0.103616
PFL_0847	rpsO	-5.4547	0.0136591	0.103616
PFL_0513	waaG	-6.01675	0.0139017	0.104818
PFL_2116	pheT	-5.9683	0.0142949	0.106607
PFL_1986	PFL_1986	-5.50679	0.0143101	0.106607
PFL_5158	prmC	-3.11754	0.0149247	0.109973
PFL_5647	surA	-5.75675	0.0152014	0.11099
PFL_0935	cysD	-6.01552	0.0152705	0.111328
PFL_4309	cmk	-5.9472	0.0153716	0.111578
PFL_6097	PFL_6097	-5.39266	0.0156911	0.112845
PFL_6230	yidCoxaA	-5.39288	0.0157603	0.113041
PFL_0536	waaA	-2.13694	0.0158202	0.113251
PFL_5429	hemL	-5.43976	0.0163956	0.115222
PFL_5788	metK	-5.43966	0.0163676	0.115222
PFL_6212	glmS	-3.15743	0.0163273	0.115222
PFL_4765	ruvC	-2.13152	0.0163656	0.115222
PFL_0915	rpoN	-3.07098	0.0165041	0.115489
PFL_0583	dnaB_2	-3.02833	0.017695	0.121504
PFL_4505	lysC	-5.63869	0.0177161	0.121515
PFL_0302	rfbD	-5.57072	0.0178054	0.121726
PFL_1138	lysS	-5.81592	0.019168	0.128226
PFL_5057	ftsA	-5.75911	0.0195877	0.13034
PFL_3286	PFL_3286	-2.62971	0.020391	0.133679
PFL_1942	topA_1	-3.31889	0.0206193	0.134609
PFL_6063	spoT	-2.61704	0.0208482	0.135228
PFL_0571	purA	-5.81297	0.0210151	0.135911
PFL_0178	PFL_0178	-5.29741	0.0213321	0.13739
PFL_5129	PFL_5129	-5.51099	0.0214011	0.13755
PFL_5056	ftsZ	-5.29573	0.0219198	0.140017
PFL_0842	PFL_0842	-5.20172	0.02289	0.144291
PFL_5436	lnt	-5.64203	0.0235038	0.146548
PFL_4954	ispG	-5.64213	0.0235486	0.14666
PFL_1795	fabD	-5.57688	0.0240348	0.148049
PFL_0548	parC	-5.57702	0.0240907	0.148107
PFL_3560	PFL_3560	-5.16992	0.0244285	0.148866
PFL_5657	folK_2	-5.16986	0.0244055	0.148866
PFL_3444	PFL_3444	-2.48885	0.0253822	0.153625
PFL_4961	hscA	-5.69951	0.0256469	0.154926
PFL_5563	rplO	-5.63533	0.0261299	0.156628
PFL_4501	PFL_4501	-5.3716	0.0266665	0.158927
PFL_1779	PFL_1779	-5.23023	0.0269452	0.159368
PFL_1256	proS	-5.23018	0.0269272	0.159368
PFL_1961	lolC	-5.23011	0.0269041	0.159368
PFL_5585	fusA	-5.71467	0.0279757	0.163906
PFL_1820	etfA	-5.58283	0.0281245	0.164469
PFL_2415	PFL_2415	-2.2973	0.0291383	0.167565
PFL_3879	lolA	-5.14307	0.0291692	0.167589
PFL_1165	dapE	-5.44267	0.0293976	0.168318
PFL_4761	tolQ	-5.44256	0.0293507	0.168318
PFL_1687	cycL	-3.10161	0.029576	0.16899
PFL_5980	ubiD	-2.26116	0.0299219	0.169413
PFL_4473	pcpS	-2.58609	0.033812	0.184074
PFL_1202	ispF	-5.21966	0.0348827	0.187446
PFL_3915	lpxH	-2.84735	0.0353146	0.189345
PFL_5561	rpsM	-5.29318	0.0361382	0.192367
PFL_1241	fpr_1	-5.29336	0.0362083	0.192452
PFL_6053	dut	-5.59632	0.0381589	0.198809
PFL_5883	folA	-4.90729	0.0385217	0.199761
PFL_5441	holA	-5.14834	0.0387327	0.200144
PFL_6218	atpA	-5.07525	0.0396002	0.203322
PFL_6222	atpB	-5.14026	0.0403571	0.205179
PFL_1179	frr	-5.14045	0.0404376	0.205253
PFL_0945	trxB_1	-5.14042	0.0404222	0.205253
PFL_4317	ubiG	-3.00688	0.0433389	0.215759
PFL_1095	rimM	-4.87012	0.045687	0.224046
PFL_1070	lepB	-4.87031	0.045762	0.224133
PFL_3913	glnS	-5.12911	0.0468063	0.225716
PFL_5081	rpsI	-5.12899	0.0467595	0.225716
PFL_5167	pth	-5.12882	0.0466922	0.225716
PFL_5318	ispH	-5.12864	0.0466204	0.225716
PFL_0579	rpsF	-5.12934	0.046899	0.225899
PFL_0021	fmt	-5.12958	0.0469951	0.226187
PFL_5781	fba	-5.05237	0.0476798	0.228599
PFL_1720	lpdA_1	-5.05257	0.0477586	0.22862
PFL_0273	gshA	-2.00547	0.047818	0.22862
PFL_3049	PFL_3049	-2.33168	0.0494879	0.232261
PFL_5660	gcp	-2.06894	0.0500838	0.233474
PFL_0526	PFL_0526	-2.56861	0.0578163	0.256515
PFL_5087	trpS	-2.1408	0.0577896	0.256515
PFL_4786	purU_1	-4.8576	0.0590051	0.258688
PFL_5064	mraY	-4.85747	0.0589501	0.258688
PFL_5592	rplA	-4.85731	0.0588871	0.258688
PFL_6210	PFL_6210	-4.85707	0.0587844	0.258688
PFL_3891	trmU	-4.85786	0.0591145	0.258725
PFL_0386	glnA_2	-4.8581	0.0592158	0.258787
PFL_4264	efp	-4.7311	0.0605141	0.262271
PFL_1149	yeaZ	-4.73103	0.0605705	0.262296
PFL_3780	PFL_3780	-4.72419	0.0608012	0.262296
PFL_0837	folP	-4.94506	0.0627099	0.266282
PFL_1963	lolE	-4.94478	0.0625987	0.266282
PFL_5055	lpxC	-4.94454	0.062502	0.266282
PFL_0083	ysxC	-4.94534	0.0628246	0.266283
PFL_1068	PFL_1068	-2.92203	0.0644309	0.270219
PFL_3660	yhgI	-4.78362	0.0652236	0.272567
PFL_0533	PFL_0533	-4.78354	0.065269	0.272567
PFL_1793	rpmF	-2.36329	0.0662403	0.275007
PFL_3739	PFL_3739	2.06109	0.0668649	0.276227
PFL_1596	ispZ	-2.50394	0.0752207	0.298582
PFL_1208	fdxA	-2.6685	0.0755933	0.299298
PFL_3561	pgsA	-4.76018	0.0762212	0.299877
PFL_0298	cysQ	-4.76013	0.0761972	0.299877
PFL_5567	rplF	-4.76007	0.0761728	0.299877
PFL_4757	pal	-4.75996	0.0761187	0.299877
PFL_5982	trxA	-4.80685	0.0779664	0.304054
PFL_1762	PFL_1762	-4.9072	0.079923	0.308402
PFL_4524	PFL_4524	-4.63813	0.0821056	0.314041
PFL_5559	rpsD	-4.73413	0.0865847	0.323485
PFL_5165	prs	-4.73446	0.0867205	0.323798
PFL_1754	pyrF	-4.73472	0.0868225	0.323985
PFL_0393	fbp	-4.73498	0.0869287	0.324187
PFL_5063	murD	-2.98515	0.0917775	0.334327
PFL_1933	pdxB	-2.46456	0.0965492	0.345183
PFL_1684	ccmE	-2.40864	0.0990562	0.350313
PFL_5565	rpsE	-4.60076	0.0991835	0.350353
PFL_1780	kdsB	-4.60072	0.0992329	0.350353
PFL_0511	rfaF	-4.52098	0.0994801	0.350399
PFL_1782	murB	-2.65075	0.100508	0.352458
PFL_0441	rpmE_2	-4.58965	0.101944	0.355095
PFL_4963	iscA	-4.58963	0.10193	0.355095
PFL_5581	rplD	-4.58952	0.101837	0.355095
PFL_5607	tyrS	-4.44011	0.104843	0.359403
PFL_4437	hda	-4.44028	0.104947	0.35952
PFL_1170	dapD	-2.49327	0.106923	0.362019
PFL_5328	rpmA	-4.5761	0.116362	0.378633
PFL_2112	infC	-4.57598	0.116427	0.378647
PFL_1764	PFL_1764	-4.69688	0.117588	0.380434
PFL_5323	mviN	-4.49033	0.125337	0.391475
PFL_4826	sodB	-4.49028	0.125318	0.391475
PFL_5578	rpsS	-4.48998	0.125197	0.391475
PFL_5895	thyA	-4.48978	0.125117	0.391475
PFL_6068	exbD1	-4.48958	0.125037	0.391475
PFL_2067	asd	-4.4906	0.125446	0.391593
PFL_2113	rpmI	3.36815	0.133236	0.40557
PFL_5662	dnaG	-2.50225	0.13895	0.417253
PFL_6056	pyrE	-2.57629	0.16205	0.457088
PFL_5558	rpoA	-4.36269	0.169173	0.468288
PFL_1198	ispD	-4.36275	0.169262	0.468308
PFL_5082	rplM	-4.10448	0.169646	0.468956
PFL_3871	tusB	4.61994	0.171619	0.471469
PFL_0514	waaP	-4.18299	0.171711	0.471469
PFL_5648	pdxA	-4.27391	0.178048	0.481705
PFL_1181	cdsA_1	-4.08655	0.184656	0.489069
PFL_1796	fabG	-3.85147	0.18611	0.489069
PFL_5552	ssb	-3.85128	0.186041	0.489069
PFL_3876	serS	-3.85118	0.186006	0.489069
PFL_5447	PFL_5447	-3.85108	0.185974	0.489069
PFL_5570	rplE	-3.85086	0.185897	0.489069
PFL_5575	rplP	-3.85051	0.185773	0.489069
PFL_5590	rplL	-3.85023	0.185678	0.489069
PFL_6020	glnK	-3.84984	0.185542	0.489069
PFL_0671	accC_2	-3.8527	0.186538	0.489236
PFL_0895	gatC	-3.85225	0.18638	0.489236
PFL_1717	sdhB	-3.85194	0.186273	0.489236
PFL_1178	pyrH	-4.20151	0.19087	0.493047
PFL_4960	fdx	-4.20147	0.190853	0.493047
PFL_0027	hemF	-4.20121	0.190757	0.493047
PFL_2073	accD	-4.20118	0.190743	0.493047
PFL_5573	rpsQ	-4.20111	0.190718	0.493047
PFL_1188	lpxA	-4.2011	0.190713	0.493047
PFL_4355	folE3	-4.20084	0.190615	0.493047
PFL_5579	rplB	-4.20075	0.190581	0.493047
PFL_5582	rplC	-4.20039	0.190446	0.493047
PFL_5586	rpsG	-4.20014	0.190351	0.493047
PFL_2115	pheS	-4.0269	0.295567	0.611356
PFL_5569	rpsN	-3.80232	0.295438	0.611356
PFL_5869	PFL_5869	-3.62168	0.29708	0.613263
PFL_1096	trmD	-3.93418	0.303621	0.621002
PFL_5587	rpsL	-4.12675	0.305004	0.621079
PFL_0576	PFL_0576	-3.42063	0.306949	0.621079
PFL_1097	rplS	-3.42035	0.306854	0.621079
PFL_1792	PFL_1792	-3.41991	0.306707	0.621079
PFL_6297	srpB	-3.4195	0.306568	0.621079
PFL_1931	tusA	-3.4191	0.306436	0.621079
PFL_3294	dnaQ	-3.4187	0.3063	0.621079
PFL_3991	PFL_3991	-3.41838	0.306195	0.621079
PFL_4964	iscU	-3.41793	0.306044	0.621079
PFL_4971	secF	-3.4175	0.305901	0.621079
PFL_6307	rnpB	-3.41717	0.305792	0.621079
PFL_5160	hemA	-3.41673	0.305645	0.621079
PFL_5478	ppa	-3.41629	0.3055	0.621079
PFL_5571	rplX	-3.41592	0.305379	0.621079
PFL_5594	nusG	-3.41556	0.305259	0.621079
PFL_5593	rplK	-3.41554	0.305253	0.621079
PFL_5831	PFL_5831	-3.41529	0.305169	0.621079
PFL_0427	ubiE	-3.42107	0.307099	0.62118
PFL_0422	tatA	-3.42138	0.307204	0.62119
PFL_5868	coaD	-3.52966	0.530784	0.800681
PFL_0821	PFL_0821	-3.43135	0.53431	0.800681
PFL_0920	kdsD	-3.29351	0.534593	0.800681
PFL_1195	kdsA	-3.2933	0.534506	0.800681
PFL_1714	sdhC	-3.2931	0.534426	0.800681
PFL_3441	PFL_3441	-3.2929	0.53434	0.800681
PFL_0824	fur	-3.18442	0.532672	0.800681
PFL_0515	wapP	-3.18442	0.532651	0.800681
PFL_1801	tmk	-3.18442	0.532604	0.800681
PFL_0012	gmhB	-2.84633	0.53679	0.800681
PFL_0575	PFL_0575	-2.84629	0.53678	0.800681
PFL_0916	lptB	-2.846	0.536704	0.800681
PFL_0917	lptA	-2.84575	0.536639	0.800681
PFL_6242	PFL_6242	-2.84544	0.536557	0.800681
PFL_1736	fabB	-2.84509	0.536466	0.800681
PFL_6273	PFL_6273	-2.84472	0.53637	0.800681
PFL_5162	lolB	-2.84457	0.53633	0.800681
PFL_5320	lspA	-2.8442	0.536236	0.800681
PFL_5560	rpsK	-2.844	0.536182	0.800681
PFL_5577	rplV	-2.84365	0.536092	0.800681
PFL_6310	PFL_6310	3.12835	1	1
PFL_4502	PFL_4502	3.12834	1	1
PFL_5612	PFL_5612	-3.07757	1	1
PFL_0894	gatA	-3.07756	1	1
PFL_5509	ispA	-2.71517	1	1
PFL_1683	ccmD	-1.99243	0.115533	0.37771
PFL_4860	grxD	-1.98884	0.0491001	0.231313
PFL_1513	PFL_1513	-1.98423	2.47246e-11	2.70149e-09
PFL_4378	htrB	-1.9818	0.0240568	0.148049
PFL_5074	gmhA	-1.9816	0.124789	0.391475
PFL_0580	rpsR	-1.97678	1	1
PFL_0835	rrmJ	-1.9767	1	1
PFL_1148	adk	-1.97651	1	1
PFL_1719	sucB	-1.97635	1	1
PFL_1819	etfB	-1.97628	1	1
PFL_2084	PFL_2084	-1.97614	1	1
PFL_5576	rpsC	-1.97594	1	1
PFL_6231	rpmH	-1.97579	1	1
PFL_5583	rpsJ	-1.97573	1	1
PFL_6002	hemC	-1.97555	1	1
PFL_5058	ftsQ	1.96888	0.023693	0.147135
PFL_1921	ccoN_1	-1.96219	5.70628e-15	1.14641e-12
PFL_0924	ttg2D	-1.95917	6.80045e-05	0.0016416
PFL_5062	ftsW	1.95882	0.0125127	0.0971692
PFL_5646	PFL_5646	-1.95046	0.0539063	0.246011
PFL_1144	PFL_1144	1.9489	0.000196963	0.00418664
PFL_5619	vfr	1.93095	6.28453e-11	6.11563e-09
PFL_0421	tatB	-1.9298	0.00677392	0.0651622
PFL_1282	PFL_1282	-1.92256	6.14785e-06	0.000195351
PFL_5359	mscL	-1.91886	4.84018e-06	0.000156661
PFL_5098	PFL_5098	-1.9152	5.61466e-06	0.000179324
PFL_4467	dctA	1.91064	3.07683e-12	3.99219e-10
PFL_1668	cheY	1.90433	1.73332e-06	6.5425e-05
PFL_5842	metX	-1.90398	0.000436723	0.0081925
PFL_1452	PFL_1452	-1.89405	6.4829e-08	3.25609e-06
PFL_1979	PFL_1979	1.89288	0.0171867	0.1188
PFL_6264	PFL_6264	1.89137	1.34306e-06	5.29404e-05
PFL_6272	PFL_6272	-1.88179	0.00702883	0.066731
PFL_3938	liuC	-1.87604	2.16652e-05	0.000599694
PFL_3752	PFL_3752	1.87541	0.0225871	0.14295
PFL_5011	PFL_5011	-1.87519	0.00304384	0.0367092
PFL_1787	rne	-1.86867	8.53691e-05	0.00199131
PFL_5495	PFL_5495	-1.86857	0.000171437	0.00370732
PFL_6017	PFL_6017	1.86696	2.7638e-12	3.66233e-10
PFL_1235	PFL_1235	-1.85474	0.00140864	0.0205457
PFL_6294	ssrA	-1.84259	0.0244625	0.148927
PFL_5600	PFL_5600	-1.84051	1	1
PFL_1715	sdhD	-1.84042	1	1
PFL_5103	PFL_5103	-1.82689	0.00461409	0.0493755
PFL_2052	PFL_2052	-1.82474	0.211629	0.520098
PFL_4816	PFL_4816	1.81824	9.29536e-08	4.45319e-06
PFL_1207	rpoS	1.81761	1.31048e-13	2.09274e-11
PFL_5446	lipB	-1.81564	0.342891	0.658999
PFL_1874	PFL_1874	-1.81243	0.000671821	0.0115265
PFL_5259	PFL_5259	-1.80815	2.09919e-05	0.000586267
PFL_0365	hisF	-1.78988	0.000956624	0.0151599
PFL_3985	lon_1	-1.78333	2.51847e-06	8.96289e-05
PFL_2121	PFL_2121	1.78333	0.0131731	0.101412
PFL_6158	accC_1	-1.78096	3.86443e-09	2.56039e-07
PFL_5065	murF	1.77967	4.15502e-06	0.000136918
PFL_2051	PFL_2051	1.77919	0.00550548	0.0554204
PFL_5644	PFL_5644	-1.77483	0.00181704	0.0252039
PFL_0309	PFL_0309	1.76194	0.00258455	0.0324528
PFL_2053	PFL_2053	1.75563	0.103606	0.35792
PFL_1740	PFL_1740	1.7519	3.56557e-11	3.76379e-09
PFL_0874	dppF	-1.74872	3.83832e-09	2.56039e-07
PFL_1470	PFL_1470	1.74811	4.4675e-08	2.31863e-06
PFL_0911	ptsH	-1.74706	0.00269939	0.0335565
PFL_0564	mutL	1.74349	3.20637e-12	4.07536e-10
PFL_0082	polA	-1.74273	2.62252e-09	1.91015e-07
PFL_0853	ampD	-1.73096	0.000416802	0.00791416
PFL_5906	rpiA	1.72506	0.299103	0.615602
PFL_0364	hisA	-1.72239	0.0356517	0.190264
PFL_2797	pltK	-1.72108	0.000203166	0.00428921
PFL_1514	PFL_1514	-1.71224	4.81385e-08	2.47774e-06
PFL_6208	PFL_6208	1.70735	8.52863e-06	0.0002566
PFL_5334	PFL_5334	-1.70294	0.0226385	0.142995
PFL_3119	PFL_3119	1.69561	0.00208471	0.0277427
PFL_5134	mqo_2	-1.6863	0.0017347	0.024278
PFL_0901	PFL_0901	-1.68059	4.3124e-09	2.82712e-07
PFL_1927	aer_2	-1.67834	2.20893e-12	2.99071e-10
PFL_4405	PFL_4405	-1.65995	0.38941	0.698315
PFL_5128	PFL_5128	1.65643	0.00128083	0.0191755
PFL_2641	PFL_2641	1.65322	0.00345105	0.0402493
PFL_0673	aroQ_2	-1.64769	0.00149059	0.0213904
PFL_1918	ccoP_1	-1.64703	1.85563e-06	6.87908e-05
PFL_5658	folB_2	1.6458	0.101941	0.355095
PFL_4893	PFL_4893	1.63803	0.000126331	0.00285068
PFL_6279	PFL_6279	-1.63764	0.0217227	0.1389
PFL_5493	PFL_5493	-1.63235	1.45147e-08	8.21795e-07
PFL_0130	PFL_0130	1.63204	1.88637e-12	2.61074e-10
PFL_1875	sigX	-1.62736	0.0385681	0.199836
PFL_4953	hisS	-1.62571	0.012102	0.0952862
PFL_0521	PFL_0521	-1.62045	7.25083e-06	0.000224667
PFL_0537	PFL_0537	-1.61896	7.85569e-11	7.52696e-09
PFL_2353	PFL_2353	1.61476	0.000233568	0.00485736
PFL_0828	dnaJ	-1.61444	0.0344843	0.186755
PFL_4318	gph_1	-1.61408	0.00563108	0.0562025
PFL_1987	PFL_1987	1.61325	0.00229799	0.0296927
PFL_6157	oadA	-1.61292	1.19042e-07	5.41161e-06
PFL_3948	prtR	-1.61015	2.88201e-05	0.000777019
PFL_3771	PFL_3771	-1.60686	0.0616079	0.264252
PFL_4461	arnT_2	1.60522	1.56914e-06	6.06996e-05
PFL_0119	rrsA	-1.60379	0.000168803	0.00366308
PFL_5038	dsbB_1	-1.60348	0.013273	0.101803
PFL_0283	hslO	-1.59937	0.000619512	0.0108076
PFL_1610	phhB	-1.59461	0.0692257	0.281421
PFL_6301	PFL_6301	-1.59448	0.152237	0.44058
PFL_1457	dapA_1	-1.5942	0.00243612	0.031028
PFL_6285	rsmZ	1.59307	7.7408e-07	3.1927e-05
PFL_4764	ruvA	-1.59273	0.0301561	0.170429
PFL_6008	cyaA	1.58761	1.59556e-12	2.25845e-10
PFL_3564	PFL_3564	1.58439	1.3997e-06	5.48259e-05
PFL_0877	dppB	-1.58401	4.48752e-07	1.90124e-05
PFL_5249	rrsD	-1.57941	6.10627e-05	0.00149724
PFL_2801	PFL_2801	-1.5777	0.00851674	0.0765401
PFL_3048	PFL_3048	-1.57693	0.227928	0.538445
PFL_4990	PFL_4990	1.57488	4.65502e-05	0.00119306
PFL_5739	PFL_5739	-1.57167	1.41484e-08	8.08406e-07
PFL_0543	icc	-1.56745	0.245816	0.556175
PFL_0664	retS	-1.56737	0.0026325	0.0329221
PFL_1958	sthA	-1.56427	0.000342002	0.00674047
PFL_2236	PFL_2236	1.56173	0.00181569	0.0252039
PFL_2786	pltL	1.56165	0.245592	0.556175
PFL_5319	fkpB	-1.55479	0.130821	0.400335
PFL_1940	fadB	-1.55348	2.1091e-06	7.68155e-05
PFL_3939	liuD	-1.54777	2.3999e-09	1.77936e-07
PFL_1877	pyrD	-1.5406	0.22395	0.533382
PFL_5597	tuf_2	-1.53817	0.000445318	0.00830371
PFL_4504	rsmA	-1.53754	0.0480072	0.22876
PFL_1260	capB	-1.53453	0.00909328	0.0792494
PFL_0898	mreD	-1.52316	0.0124947	0.0971692
PFL_5608	PFL_5608	-1.51638	1.30498e-08	7.5957e-07
PFL_4974	tgt	-1.51373	7.45298e-06	0.000229788
PFL_5159	prfA	-1.5081	0.0936546	0.337938
PFL_4787	mvaT	-1.50716	0.0114821	0.0923911
PFL_3669	PFL_3669	-1.50678	0.113526	0.373864
PFL_5272	PFL_5272	-1.50492	0.0230265	0.144858
PFL_6119	pstS	-1.50202	4.87674e-05	0.00123465
PFL_6216	atpD	-1.49608	0.380384	0.691618
PFL_0742	recD	-1.49589	1.82735e-05	0.000514966
PFL_4827	PFL_4827	1.48361	2.06693e-08	1.15972e-06
PFL_3875	cobA	-1.48357	0.0187042	0.126345
PFL_5595	secE	1.4808	0.674092	0.884203
PFL_0444	mrcA	-1.47872	5.18789e-09	3.33095e-07
PFL_5435	corC	-1.47263	2.42576e-06	8.73273e-05
PFL_2126	PFL_2126	-1.47073	0.528643	0.799877
PFL_5687	PFL_5687	-1.46904	6.76653e-09	4.21419e-07
PFL_5277	panB_2	-1.4676	0.000469732	0.00867265
PFL_6287	rgsA	-1.46313	0.143726	0.426048
PFL_5623	trpG	-1.45325	0.0361183	0.192367
PFL_6106	ubiA	-1.45315	0.528991	0.799877
PFL_2681	PFL_2681	1.45133	0.00944758	0.0814952
PFL_1563	PFL_1563	-1.45108	0.0917951	0.334327
PFL_0518	PFL_0518	-1.44931	0.00140041	0.0205218
PFL_4469	phoQ	-1.44748	6.19997e-08	3.1393e-06
PFL_5518	nusB	1.44642	0.352236	0.668236
PFL_1071	rnc	1.4404	0.0323648	0.179491
PFL_4879	PFL_4879	-1.44022	0.0993918	0.350363
PFL_4645	PFL_4645	-1.4384	0.00166315	0.023457
PFL_1634	fleQ	-1.43203	1.31471e-06	5.21529e-05
PFL_3391	mvaV	-1.43177	0.00182348	0.025237
PFL_0735	rrsB	-1.42795	0.000969526	0.0153254
PFL_2634	PFL_2634	-1.42786	0.0273016	0.160713
PFL_0954	PFL_0954	-1.42769	0.000691815	0.0117609
PFL_0065	PFL_0065	1.42514	0.00212686	0.0280798
PFL_1676	PFL_1676	1.42423	0.00548485	0.0554204
PFL_2807	PFL_2807	-1.42233	0.00480465	0.0508037
PFL_2023	PFL_2023	-1.42179	0.000275965	0.00563511
PFL_0004	gyrB	-1.42011	0.173765	0.474034
PFL_1919	ccoQ_1	-1.41844	0.0214954	0.137871
PFL_3374	hpcD_2	-1.41433	0.0146356	0.108413
PFL_4394	prc	-1.41018	2.50444e-07	1.09842e-05
PFL_5322	ribF	-1.40907	0.309218	0.623644
PFL_5456	proA	-1.40754	0.00628023	0.0617903
PFL_3783	PFL_3783	1.4031	0.00411969	0.0451715
PFL_6003	algR	-1.40052	1.79565e-06	6.69659e-05
PFL_3047	arnT_1	1.40025	6.6366e-09	4.2019e-07
PFL_3951	PFL_3951	-1.40019	0.000655002	0.0112689
PFL_2181	PFL_2181	1.39795	0.00627491	0.0617903
PFL_4610	zwf_2	-1.39547	1.02261e-05	0.000301841
PFL_2074	folC	-1.39349	0.280785	0.596225
PFL_5899	ptsP	-1.39215	2.06478e-10	1.91932e-08
PFL_4896	rpmE_1	1.39132	0.0138216	0.10452
PFL_3893	purB	-1.38979	0.529398	0.799877
PFL_5740	PFL_5740	-1.38803	3.18086e-08	1.6932e-06
PFL_0507	PFL_0507	1.38678	1.05625e-07	4.9092e-06
PFL_4031	PFL_4031	-1.3854	0.136496	0.411855
PFL_4946	leuA	-1.38468	0.000387371	0.00747503
PFL_1855	thrH	-1.37543	0.00184205	0.0252694
PFL_0912	PFL_0912	-1.37219	0.000177122	0.003817
PFL_2904	PFL_2904	-1.37201	0.0678439	0.278165
PFL_4380	minD	1.36305	7.9809e-08	3.85311e-06
PFL_0873	PFL_0873	1.35821	0.0289595	0.167141
PFL_3302	PFL_3302	-1.35796	8.17463e-06	0.000247144
PFL_3104	PFL_3104	1.35794	0.020454	0.13381
PFL_2810	PFL_2810	-1.35726	0.000465424	0.00865271
PFL_3401	PFL_3401	-1.35602	0.057537	0.256102
PFL_0569	hflC	-1.35185	9.5561e-07	3.8899e-05
PFL_1955	gap_1	-1.35001	1.63375e-06	6.24234e-05
PFL_2592	PFL_2592	1.34924	0.0121243	0.0953407
PFL_1759	PFL_1759	1.34757	0.11278	0.372535
PFL_3934	liuE	-1.34572	4.09944e-06	0.000135805
PFL_0510	glnE	-1.3456	9.50888e-08	4.48646e-06
PFL_0378	glnL	1.34354	2.64342e-06	9.30124e-05
PFL_1941	fadA	-1.33387	4.56919e-05	0.00117591
PFL_2464	PFL_2464	-1.33338	0.124686	0.391475
PFL_5784	pgk	-1.33267	0.00144693	0.0209083
PFL_4699	PFL_4699	1.32536	0.0792076	0.307355
PFL_4485	PFL_4485	-1.32289	0.000710184	0.0120191
PFL_0320	PFL_0320	1.31846	0.000153856	0.00338592
PFL_3344	PFL_3344	-1.31651	0.0633491	0.267847
PFL_4090	pvdF	1.31503	0.00028445	0.00578939
PFL_2078	metZ	-1.31252	0.00301597	0.0365438
PFL_2882	glgX	-1.30952	1.31825e-05	0.000387268
PFL_3799	PFL_3799	1.30725	0.393294	0.70104
PFL_4770	PFL_4770	-1.3064	0.0591943	0.258787
PFL_0516	PFL_0516	-1.30462	0.0277887	0.162964
PFL_1917	ccoG_1	-1.30361	1.76651e-06	6.6276e-05
PFL_6248	PFL_6248	1.30211	0.0615092	0.264011
PFL_6252	PFL_6252	-1.30172	0.00121114	0.0185331
PFL_1800	PFL_1800	-1.30162	9.67926e-05	0.00223268
PFL_0568	hflK	-1.30136	2.20377e-06	7.97971e-05
PFL_1283	pdxH	1.30113	0.147372	0.432125
PFL_4226	PFL_4226	1.29965	0.00610711	0.0603732
PFL_6110	PFL_6110	-1.29829	7.51771e-08	3.7159e-06
PFL_4550	PFL_4550	-1.2973	0.0164285	0.115222
PFL_0300	PFL_0300	1.29675	1.12054e-08	6.71029e-07
PFL_3777	PFL_3777	-1.29463	0.00169151	0.0237804
PFL_5089	PFL_5089	-1.29198	0.000582476	0.0102476
PFL_1448	algU	-1.28941	0.00424654	0.0461576
PFL_0028	aroE	-1.28899	0.0154233	0.111693
PFL_4756	ygbF	-1.28694	0.000541899	0.00969812
PFL_5482	cysNC	-1.2861	0.0640889	0.269875
PFL_1580	PFL_1580	-1.28504	0.00346057	0.0402849
PFL_4606	PFL_4606	1.2842	0.0364965	0.192955
PFL_1619	flgL	-1.28416	1.43823e-05	0.000418567
PFL_4843	PFL_4843	-1.2828	0.20661	0.514091
PFL_2044	PFL_2044	-1.27453	0.0953077	0.342461
PFL_5307	PFL_5307	-1.27416	0.00273544	0.0338695
PFL_2334	PFL_2334	-1.27332	0.0139655	0.105045
PFL_1990	PFL_1990	-1.27287	0.101762	0.355095
PFL_4697	PFL_4697	-1.26972	0.033068	0.182336
PFL_6079	pppA	-1.26777	2.62635e-06	9.2937e-05
PFL_5833	pyrB	-1.26558	0.300166	0.616975
PFL_6112	PFL_6112	1.26411	4.85478e-06	0.000156661
PFL_5629	trpE	1.26124	0.100133	0.351634
PFL_2795	pltI	-1.25738	0.000530392	0.00954706
PFL_1101	xerD	-1.25735	0.0110746	0.0908551
PFL_6278	PFL_6278	-1.25384	0.0346591	0.186914
PFL_4575	kdpF	1.25231	0.0363869	0.192848
PFL_1285	PFL_1285	-1.24959	0.010874	0.0900572
PFL_6129	PFL_6129	1.24708	0.000821675	0.0135381
PFL_2098	PFL_2098	1.24702	0.116586	0.378801
PFL_3954	PFL_3954	-1.2459	0.00286713	0.0349441
PFL_1451	mucD	-1.24585	1.99455e-06	7.35033e-05
PFL_2003	PFL_2003	1.24501	0.0581826	0.257909
PFL_2948	PFL_2948	-1.24246	0.0198334	0.131547
PFL_5104	PFL_5104	-1.24198	1.75912e-05	0.000502561
PFL_3304	PFL_3304	-1.24069	0.00894262	0.0786648
PFL_2437	PFL_2437	-1.23915	0.045677	0.224046
PFL_5606	rrsE	-1.23913	0.00150446	0.0215397
PFL_1157	PFL_1157	-1.23565	7.42592e-05	0.0017585
PFL_5843	metW	-1.23334	0.00550255	0.0554204
PFL_5522	ribD_2	-1.23242	0.199569	0.504429
PFL_0372	PFL_0372	-1.23041	0.000506604	0.00922553
PFL_2857	PFL_2857	1.23031	0.0155853	0.112214
PFL_1688	cycH	-1.22919	0.000326616	0.00645767
PFL_5815	mdcG	1.22733	1.09198e-06	4.38763e-05
PFL_5291	PFL_5291	1.22327	0.0191306	0.128114
PFL_1656	PFL_1656	-1.21369	0.385871	0.695371
PFL_0557	rsgA	-1.21342	0.0392617	0.202084
PFL_3563	gacA	-1.21078	0.0484879	0.230161
PFL_0399	hutC	1.20985	4.78048e-06	0.000155879
PFL_5020	PFL_5020	1.20681	0.00267115	0.0332718
PFL_5278	panC	-1.20559	0.0606294	0.262296
PFL_5708	PFL_5708	1.20327	0.000953321	0.0151506
PFL_4399	PFL_4399	-1.19698	0.000130612	0.00293664
PFL_4530	PFL_4530	-1.19683	0.000184869	0.00395657
PFL_0926	ttg2F	1.19468	0.142566	0.424834
PFL_2828	PFL_2828	-1.19195	0.000856597	0.0140023
PFL_0126	PFL_0126	1.19129	1.61839e-06	6.2218e-05
PFL_0169	PFL_0169	1.19027	1.59234e-05	0.000457008
PFL_3303	PFL_3303	-1.19009	0.00233645	0.0301272
PFL_0845	rbfA	-1.18943	0.271341	0.587818
PFL_0091	algB	1.18749	5.60386e-06	0.000179324
PFL_3350	PFL_3350	-1.1873	0.154443	0.444486
PFL_5517	thiL	-1.18701	0.294714	0.611356
PFL_0426	PFL_0426	-1.18504	0.000686526	0.0117142
PFL_2534	bkdA1	1.18404	0.00227497	0.02959
PFL_1504	PFL_1504	1.18395	0.000243976	0.00503903
PFL_1314	PFL_1314	1.17972	0.0958242	0.343528
PFL_4497	PFL_4497	-1.17843	0.0268499	0.159368
PFL_1209	mutS	1.17739	1.41384e-07	6.38071e-06
PFL_2055	PFL_2055	1.17535	0.112678	0.372535
PFL_0532	PFL_0532	1.17417	0.109682	0.367906
PFL_6052	coaBC	1.17301	0.391073	0.699283
PFL_1629	fliC	-1.17062	0.00157586	0.0224075
PFL_0362	hisH	-1.17042	0.0287071	0.166314
PFL_0990	exbD5	-1.16815	0.00706026	0.066792
PFL_1333	emhR	-1.16798	0.000433841	0.00816303
PFL_2117	ihfA	-1.16709	0.11552	0.37771
PFL_3215	PFL_3215	-1.16555	0.0134191	0.102294
PFL_0301	PFL_0301	1.16221	1.7007e-06	6.4585e-05
PFL_3272	PFL_3272	-1.16218	0.124782	0.391475
PFL_2135	PFL_2135	1.16214	3.34973e-06	0.000114627
PFL_5107	wbjD	-1.16181	0.000795612	0.0132135
PFL_6215	atpC	-1.16152	0.732346	0.916241
PFL_2382	PFL_2382	1.16067	0.10714	0.362251
PFL_1232	recX	-1.15893	0.109698	0.367906
PFL_0550	PFL_0550	1.1545	4.97841e-05	0.00125529
PFL_2477	PFL_2477	-1.14907	0.0298616	0.169413
PFL_3393	gloA	-1.14627	0.0233327	0.146046
PFL_5496	PFL_5496	-1.14458	6.92692e-05	0.00166567
PFL_4991	PFL_4991	1.14304	0.000411765	0.00784241
PFL_5141	hemH	1.14266	0.302114	0.619956
PFL_1464	cupB3	1.14092	0.00728635	0.0680122
PFL_2455	PFL_2455	-1.13922	0.0232915	0.145935
PFL_4267	PFL_4267	1.1353	0.00130511	0.0194162
PFL_5166	PFL_5166	-1.13282	0.110304	0.368746
PFL_0534	PFL_0534	1.1288	0.00141367	0.0205709
PFL_0348	PFL_0348	1.12876	2.72958e-06	9.44433e-05
PFL_4702	PFL_4702	-1.12836	0.0485231	0.230161
PFL_2529	pupI	1.12681	0.0575695	0.256102
PFL_2865	PFL_2865	1.12593	0.00671537	0.0648424
PFL_3043	arnB	1.12532	0.0050457	0.0529034
PFL_6048	rpmG	-1.12397	0.0467125	0.225716
PFL_1271	PFL_1271	-1.1234	0.0919829	0.33462
PFL_3896	PFL_3896	-1.12078	0.00256484	0.032316
PFL_4523	PFL_4523	-1.12042	0.0298912	0.169413
PFL_3754	PFL_3754	1.11857	0.0570437	0.25476
PFL_1813	PFL_1813	1.11793	0.0405015	0.20541
PFL_1920	ccoO_1	-1.11129	0.00226286	0.0295452
PFL_2944	PFL_2944	-1.11065	9.3637e-05	0.00216792
PFL_5738	PFL_5738	-1.11065	3.67482e-05	0.000957605
PFL_3200	PFL_3200	1.11062	0.0696549	0.282354
PFL_6190	PFL_6190	1.10843	0.000528636	0.00954303
PFL_5147	phrB	-1.10799	2.23424e-05	0.0006157
PFL_3805	PFL_3805	-1.10678	0.0905676	0.332918
PFL_4596	PFL_4596	1.10606	0.092536	0.335513
PFL_4325	PFL_4325	-1.10562	0.00013214	0.00296033
PFL_2637	PFL_2637	-1.10374	0.000953602	0.0151506
PFL_6062	rpoZ	1.10297	0.0437546	0.216525
PFL_5300	PFL_5300	1.10246	0.160446	0.455227
PFL_3392	PFL_3392	-1.10078	0.00316604	0.0377256
PFL_0841	PFL_0841	-1.10029	0.515949	0.791655
PFL_0802	PFL_0802	1.0964	0.0053641	0.0548563
PFL_3888	icd_1	-1.09616	0.000396701	0.00760201
PFL_4170	PFL_4170	-1.09479	0.0347062	0.186914
PFL_5492	PFL_5492	-1.09418	0.000185719	0.00396115
PFL_5727	soxD	1.09306	0.116996	0.379622
PFL_3790	PFL_3790	-1.09262	0.0533296	0.244218
PFL_5157	PFL_5157	-1.09226	0.00511895	0.0532234
PFL_4498	algZ	-1.09175	0.00872938	0.0777604
PFL_0823	omlA	-1.09104	0.212229	0.520907
PFL_5722	PFL_5722	1.09035	0.00111988	0.017393
PFL_5700	glcB	-1.08791	8.7418e-06	0.00026175
PFL_5652	glpE	1.08686	5.48183e-05	0.00137112
PFL_5776	PFL_5776	1.07961	0.0140227	0.105221
PFL_5106	wbjB	-1.07798	0.00304731	0.0367092
PFL_5484	PFL_5484	-1.0772	6.64808e-05	0.00161106
PFL_2336	potF3	1.07654	0.00140695	0.0205457
PFL_0908	PFL_0908	1.07583	0.000567272	0.0100942
PFL_5875	PFL_5875	-1.07465	0.0249787	0.15164
PFL_1040	moaE_1	1.0746	0.0605144	0.262271
PFL_3290	PFL_3290	-1.0735	0.0296046	0.168998
PFL_1030	PFL_1030	1.07333	0.0557502	0.250695
PFL_1962	lolD	1.07308	0.187572	0.489812
PFL_5154	PFL_5154	1.07187	0.0330828	0.182336
PFL_4846	rnfB	1.07055	0.00116918	0.0180686
PFL_0168	PFL_0168	1.07047	0.00904651	0.079121
PFL_5862	PFL_5862	1.06868	0.00255284	0.0322497
PFL_0374	secB	-1.06647	0.0193411	0.128968
PFL_4844	metG	-1.06614	0.0806388	0.310586
PFL_3160	PFL_3160	-1.06581	0.0152835	0.111328
PFL_4871	gltI	-1.06407	6.18305e-05	0.00151012
PFL_5491	gmd	-1.06343	0.00247632	0.0313465
PFL_6118	pstC	-1.06089	6.75237e-06	0.000211325
PFL_0453	gltB	1.05915	0.000392614	0.00754691
PFL_2655	PFL_2655	1.05865	2.62131e-05	0.000709805
PFL_3237	scrB	-1.05595	5.74644e-05	0.00142019
PFL_3936	liuA	-1.05496	0.000424577	0.00801292
PFL_5075	PFL_5075	-1.05443	0.00138818	0.0204387
PFL_5679	PFL_5679	-1.05407	0.168184	0.467402
PFL_6243	PFL_6243	-1.05298	0.0501979	0.233831
PFL_2390	PFL_2390	-1.05201	0.0483833	0.229848
PFL_2006	PFL_2006	-1.04707	0.00126272	0.0190941
PFL_1674	PFL_1674	1.04584	4.68672e-05	0.00119627
PFL_5785	epd	-1.04349	0.245276	0.556175
PFL_2798	pltN	-1.03931	0.0131131	0.101075
PFL_0968	fahA	-1.03849	0.00015335	0.00338592
PFL_1020	algE	1.03712	0.0223705	0.142022
PFL_4403	PFL_4403	-1.03693	0.350285	0.666129
PFL_3032	PFL_3032	-1.03671	0.00103697	0.0162677
PFL_5295	PFL_5295	1.03511	0.0091941	0.0798617
PFL_3877	crcB	-1.03275	0.112176	0.371665
PFL_0025	PFL_0025	-1.03117	0.0838265	0.317949
PFL_0840	PFL_0840	-1.02962	0.472776	0.760054
PFL_3929	PFL_3929	-1.02844	0.0598039	0.260098
PFL_3283	PFL_3283	-1.02765	0.30597	0.621079
PFL_6275	PFL_6275	-1.02612	0.00543211	0.0551895
PFL_2512	PFL_2512	1.02525	0.028849	0.166981
PFL_0368	PFL_0368	-1.0251	0.00566067	0.0564074
PFL_1631	fliD	-1.0244	0.00192814	0.0261623
PFL_3390	PFL_3390	-1.02214	0.000359419	0.00701712
PFL_1058	PFL_1058	1.02181	0.000717711	0.0121136
PFL_5817	mdcD	1.02129	3.3198e-05	0.000879816
PFL_0929	hisD	-1.01986	0.148683	0.433926
PFL_3937	liuB	-1.01947	0.000112395	0.00255473
PFL_2872	PFL_2872	-1.01932	0.000140505	0.00313644
PFL_4444	PFL_4444	-1.01843	0.0357257	0.190496
PFL_4273	PFL_4273	-1.0175	0.0111308	0.0908551
PFL_1862	prpC	-1.01712	0.000225369	0.00471226
PFL_0919	kdsC	1.01701	0.210056	0.518111
PFL_4007	PFL_4007	1.01459	0.135673	0.41038
PFL_1029	PFL_1029	-1.01439	0.00183244	0.0252694
PFL_4352	PFL_4352	-1.01437	0.015977	0.114111
PFL_3268	rpeA	-1.01424	0.00131601	0.0195146
PFL_0829	dapB	-1.00988	0.442278	0.738999
PFL_1066	pepA	-1.00967	0.000103713	0.00237473
PFL_1234	PFL_1234	-1.00949	0.194288	0.497134
PFL_6111	PFL_6111	1.00768	0.000207687	0.00436985
PFL_4083	PFL_4083	-1.00664	0.00272398	0.0337947
PFL_1458	PFL_1458	-1.00605	0.00556144	0.0557391
PFL_4443	PFL_4443	-1.00472	0.0733271	0.292744
PFL_2004	PFL_2004	-1.00381	0.0913665	0.334134
PFL_1332	emhA	1.00326	0.00166474	0.023457
PFL_1225	PFL_1225	1.0021	0.00605378	0.059941
PFL_5893	cadR	1.0016	0.0195887	0.13034
PFL_5434	ybeY	-1.00052	1	1
PFL_5584	tuf_1	-0.998196	0.0239293	0.147849
PFL_1645	PFL_1645	-0.994762	0.0855519	0.321168
PFL_4145	rrsC	-0.993537	0.0176596	0.121468
PFL_0045	PFL_0045	0.992286	5.6712e-05	0.00141281
PFL_3487	PFL_3487	0.991008	0.105464	0.360385
PFL_3447	PFL_3447	-0.987168	0.0284807	0.165619
PFL_5997	algQ	0.986414	8.13587e-05	0.00190489
PFL_2836	PFL_2836	0.985201	0.0390078	0.20111
PFL_2014	PFL_2014	0.982091	0.00881734	0.0778928
PFL_4768	PFL_4768	-0.981239	0.244731	0.555865
PFL_6276	PFL_6276	-0.98077	0.0241363	0.148107
PFL_0020	rsmB	0.980654	3.92643e-05	0.00101891
PFL_1675	PFL_1675	0.978845	0.0009231	0.0149326
PFL_2151	PFL_2151	-0.978505	0.00820123	0.0745654
PFL_2082	PFL_2082	-0.97698	0.454686	0.749546
PFL_3787	PFL_3787	-0.976601	0.0824045	0.31447
PFL_5327	cgtA	-0.976563	1	1
PFL_4382	rluA	0.969915	0.00343653	0.0402307
PFL_1968	PFL_1968	-0.969748	0.148334	0.433517
PFL_2105	rbsK	-0.969366	0.00519298	0.0539031
PFL_0351	PFL_0351	0.969251	0.000693042	0.0117609
PFL_0818	pdhR	0.967671	0.00184159	0.0252694
PFL_0786	PFL_0786	0.967366	0.00391671	0.0437155
PFL_0846	truB	-0.965881	0.0154871	0.111895
PFL_0395	pctC	0.964123	0.00439917	0.0474836
PFL_1650	fliO	0.963935	0.0115122	0.0925139
PFL_2454	PFL_2454	-0.961927	0.0228108	0.143937
PFL_5108	ogt	0.961358	0.116596	0.378801
PFL_5152	PFL_5152	-0.959793	0.000101463	0.00233178
PFL_3041	PFL_3041	-0.958963	0.19553	0.498951
PFL_1158	PFL_1158	-0.95683	0.000306521	0.00613614
PFL_2864	PFL_2864	-0.955694	0.0113059	0.0915471
PFL_4210	pslD	0.955568	0.0012658	0.0190941
PFL_0875	dppD	-0.954388	0.00550823	0.0554204
PFL_2559	PFL_2559	0.953819	0.10176	0.355095
PFL_1130	PFL_1130	-0.952408	0.00453559	0.048619
PFL_1711	PFL_1711	-0.949927	0.0435736	0.216064
PFL_3933	liuR	0.948045	0.0274092	0.161194
PFL_1916	PFL_1916	-0.948008	0.0485852	0.230281
PFL_1024	algD	0.947851	0.0161853	0.114678
PFL_4772	PFL_4772	-0.94563	0.0126386	0.0980239
PFL_5737	PFL_5737	-0.943934	0.00147574	0.0212752
PFL_1162	PFL_1162	-0.942892	0.12211	0.38851
PFL_6237	PFL_6237	0.939093	0.00469891	0.050111
PFL_1123	PFL_1123	0.938036	0.0164611	0.115321
PFL_0949	folE1	0.937579	0.00205725	0.0274948
PFL_3489	pchB	0.936958	0.104268	0.358772
PFL_6072	PFL_6072	-0.936877	0.00445064	0.047956
PFL_2887	glgA	-0.936809	0.000303528	0.00609798
PFL_3273	PFL_3273	-0.935441	0.127319	0.3944
PFL_0256	ntaA	0.935305	0.00118933	0.0182442
PFL_6100	PFL_6100	0.935231	0.000202892	0.00428921
PFL_0179	PFL_0179	-0.934945	0.0111263	0.0908551
PFL_1168	sufE	-0.93459	0.110825	0.370044
PFL_0611	PFL_0611	0.934098	0.000109662	0.00250173
PFL_3955	PFL_3955	-0.931669	0.0113818	0.0918876
PFL_4926	cmoA	-0.931286	0.0169902	0.117834
PFL_2201	PFL_2201	0.930557	0.00682764	0.0653188
PFL_3584	PFL_3584	-0.925825	0.0016584	0.023457
PFL_5744	PFL_5744	0.921884	0.0190493	0.127844
PFL_6224	parA	-0.92058	0.01089	0.0900706
PFL_0814	PFL_0814	0.919939	0.00511592	0.0532234
PFL_4412	PFL_4412	-0.919683	0.0223468	0.142016
PFL_5236	PFL_5236	0.919537	0.0306652	0.172679
PFL_0556	motB	-0.919138	0.000318688	0.00634118
PFL_2947	PFL_2947	-0.917812	0.00904344	0.079121
PFL_4760	tolR	0.916891	0.467595	0.757159
PFL_0377	glnG	0.91343	0.000359078	0.00701712
PFL_3657	cbtA	-0.912713	0.0257273	0.155249
PFL_1505	PFL_1505	0.912249	0.133754	0.406551
PFL_5361	rlmG	0.910128	0.00560309	0.0560129
PFL_4076	PFL_4076	-0.90971	0.0891665	0.329063
PFL_1900	PFL_1900	0.909558	0.159825	0.4541
PFL_1473	PFL_1473	0.909349	0.0102456	0.0862274
PFL_4595	PFL_4595	-0.908716	0.00125829	0.0190941
PFL_2776	PFL_2776	-0.908412	0.0667917	0.276214
PFL_2765	PFL_2765	-0.908225	0.264841	0.580376
PFL_4682	pilV	-0.906652	0.00532659	0.0546524
PFL_4696	traD	-0.905361	0.00724063	0.068001
PFL_0294	PFL_0294	0.903155	0.00670511	0.0648424
PFL_4660	PFL_4660	-0.903088	0.230893	0.541721
PFL_2019	PFL_2019	0.902814	0.0382104	0.198809
PFL_0034	PFL_0034	0.902779	0.00299255	0.0364016
PFL_5151	PFL_5151	-0.902746	0.00244343	0.0310565
PFL_2355	PFL_2355	0.902422	0.513722	0.790576
PFL_2401	PFL_2401	-0.901123	0.0117118	0.0938035
PFL_0677	PFL_0677	0.899607	0.00618337	0.0610301
PFL_3269	PFL_3269	-0.899339	0.0237193	0.147135
PFL_1752	PFL_1752	-0.898962	0.0118676	0.0944045
PFL_3953	PFL_3953	-0.898585	0.00868105	0.077569
PFL_5854	rpoH	-0.898067	0.232698	0.542967
PFL_4402	PFL_4402	-0.897634	1	1
PFL_1508	PFL_1508	-0.897086	0.0374226	0.195527
PFL_2119	PFL_2119	-0.894567	0.541575	0.803844
PFL_2799	pltO	-0.894038	0.02015	0.132668
PFL_1520	PFL_1520	-0.891701	0.000551905	0.0098489
PFL_4686	PFL_4686	-0.890186	0.222769	0.532805
PFL_6257	pilP_2	0.890116	0.165846	0.462355
PFL_4519	aotM	-0.889557	0.00407434	0.0448321
PFL_2496	PFL_2496	0.887512	0.00215829	0.0284183
PFL_0106	PFL_0106	0.886834	0.00579647	0.0576684
PFL_1994	PFL_1994	0.88588	0.442374	0.738999
PFL_3656	cbtB	-0.885602	0.085115	0.320342
PFL_4551	PFL_4551	-0.885588	0.0147532	0.109125
PFL_1833	PFL_1833	0.885204	0.0052775	0.0545079
PFL_3235	PFL_3235	-0.884718	0.27701	0.593083
PFL_2508	PFL_2508	-0.884258	0.02442	0.148866
PFL_0551	serB	-0.884191	0.171204	0.47117
PFL_2351	PFL_2351	-0.881838	0.171371	0.471268
PFL_5878	PFL_5878	-0.881721	0.00402291	0.0445833
PFL_2000	PFL_2000	0.880545	0.064326	0.270143
PFL_1450	mucB	-0.880283	0.00690174	0.0657248
PFL_1570	PFL_1570	-0.880174	0.516822	0.792215
PFL_2372	PFL_2372	-0.8801	0.0384218	0.199409
PFL_0940	slyD	0.8795	0.000601836	0.0105288
PFL_4676	pilN	-0.878337	0.00103156	0.0162237
PFL_4777	PFL_4777	-0.877641	0.000574007	0.0101272
PFL_1778	lpxK	-0.877634	0.509	0.788177
PFL_3285	PFL_3285	-0.877226	0.00927245	0.0804301
PFL_4051	PFL_4051	-0.877055	0.0994046	0.350363
PFL_4128	PFL_4128	0.876593	0.0472347	0.227164
PFL_2671	PFL_2671	0.875014	0.321854	0.63653
PFL_0918	lptC	-0.874618	0.40502	0.71135
PFL_5971	PFL_5971	-0.87413	0.0111016	0.0908551
PFL_1781	PFL_1781	0.87301	0.144151	0.42658
PFL_3166	PFL_3166	0.872952	0.00983062	0.0839106
PFL_4329	PFL_4329	0.871827	0.000590988	0.0103681
PFL_1488	PFL_1488	0.871524	0.014404	0.10705
PFL_2833	PFL_2833	-0.870498	0.244218	0.555511
PFL_0117	gcdH	-0.86979	0.00224319	0.02935
PFL_6013	dapF_2	-0.869578	0.0146396	0.108413
PFL_3197	PFL_3197	-0.869417	0.0940867	0.338516
PFL_3430	PFL_3430	-0.86848	0.0457766	0.224133
PFL_3373	hpaD	-0.867314	0.0113961	0.0918876
PFL_5036	cyoB_2	-0.866235	0.000290195	0.00586798
PFL_3331	nudK	-0.865952	0.00801593	0.0732012
PFL_4014	PFL_4014	-0.86564	0.00530652	0.0546428
PFL_0900	rng	-0.86321	0.00336234	0.0397356
PFL_4436	PFL_4436	-0.862647	0.0103332	0.086383
PFL_4324	PFL_4324	0.861759	0.0182434	0.124174
PFL_3247	PFL_3247	-0.861428	0.198361	0.503419
PFL_4304	PFL_4304	0.86131	0.00825379	0.0749339
PFL_4831	PFL_4831	-0.859943	0.00300509	0.0364829
PFL_5181	PFL_5181	0.859684	0.00316794	0.0377256
PFL_0468	PFL_0468	0.859338	0.000931702	0.0149553
PFL_0563	PFL_0563	-0.858757	0.225471	0.535618
PFL_4307	wbpV	-0.85751	0.0184296	0.125305
PFL_5119	PFL_5119	0.856105	0.000685297	0.0117142
PFL_1992	PFL_1992	-0.856087	0.217662	0.52737
PFL_6086	tssA	0.855711	0.000841562	0.0137928
PFL_6021	PFL_6021	-0.85502	0.0973528	0.346663
PFL_3147	PFL_3147	-0.853719	0.0465246	0.225716
PFL_4082	PFL_4082	-0.853527	0.0131069	0.101075
PFL_2704	PFL_2704	0.853404	0.00040801	0.00779474
PFL_3778	PFL_3778	-0.851967	0.118316	0.381637
PFL_2600	PFL_2600	-0.849606	0.0809181	0.311016
PFL_2447	PFL_2447	0.849481	0.0102079	0.0862274
PFL_1185	PFL_1185	-0.849101	0.259008	0.572835
PFL_3281	pepN	-0.848769	0.000647499	0.0112017
PFL_0192	sbp	0.848607	0.000371425	0.00720635
PFL_1054	PFL_1054	0.846682	0.0163773	0.115222
PFL_1331	emhB	0.844642	0.00785509	0.0721556
PFL_2630	PFL_2630	-0.844505	0.0503282	0.234263
PFL_3076	mtlZ	-0.843683	0.00531849	0.0546524
PFL_3861	catC	-0.843551	0.15069	0.437854
PFL_0832	greA	-0.843153	0.257854	0.571906
PFL_6183	PFL_6183	0.842797	0.000156998	0.0034429
PFL_2369	PFL_2369	-0.842469	0.217586	0.52737
PFL_2036	PFL_2036	0.842265	0.0112352	0.0912292
PFL_3067	fadB2x	-0.841969	0.102064	0.355314
PFL_0467	PFL_0467	0.841899	0.000521891	0.0094762
PFL_3788	PFL_3788	0.841551	0.101451	0.354965
PFL_3440	PFL_3440	-0.841456	0.0133963	0.102245
PFL_3129	paaY	0.838475	0.0598041	0.260098
PFL_1739	PFL_1739	-0.835739	0.00275665	0.0339968
PFL_1545	PFL_1545	0.835396	0.0766941	0.301167
PFL_0951	PFL_0951	0.835321	0.0159027	0.113711
PFL_6289	rsmX	-0.835089	0.275962	0.592653
PFL_2486	PFL_2486	-0.833786	0.0018878	0.0256708
PFL_5037	cyoA_2	-0.833304	0.00707224	0.066792
PFL_3221	PFL_3221	-0.832825	0.0189032	0.127274
PFL_1211	hol	0.832518	0.14297	0.424906
PFL_5077	sspA	-0.831701	0.00209377	0.0278038
PFL_0851	nadC	0.829867	0.0299206	0.169413
PFL_4160	soxR	-0.828583	0.014634	0.108413
PFL_2962	PFL_2962	-0.828297	0.0149412	0.109973
PFL_0637	urtE	0.827331	0.0161728	0.114678
PFL_2144	PFL_2144	-0.826389	0.114716	0.376021
PFL_1112	PFL_1112	-0.825455	0.0927097	0.335513
PFL_4872	gltJ	-0.82534	0.00211613	0.028041
PFL_1999	PFL_1999	-0.824414	0.104163	0.358772
PFL_3651	PFL_3651	0.823463	0.00228054	0.02959
PFL_5872	PFL_5872	0.823435	0.00988724	0.0839106
PFL_1330	emhC	-0.823004	0.00750406	0.0694432
PFL_3848	PFL_3848	0.822988	0.142857	0.424906
PFL_6030	PFL_6030	0.822179	0.000225474	0.00471226
PFL_0710	PFL_0710	0.821195	0.00042421	0.00801292
PFL_2286	PFL_2286	-0.820368	0.0628511	0.266283
PFL_1760	PFL_1760	-0.820115	0.263835	0.579192
PFL_3529	PFL_3529	0.819905	0.0142768	0.106607
PFL_1252	PFL_1252	0.819175	0.438116	0.736783
PFL_2890	yqaA	-0.818373	0.0290198	0.167193
PFL_0505	PFL_0505	0.818266	0.0297321	0.169261
PFL_6061	gmk	0.816554	0.601617	0.841177
PFL_3675	PFL_3675	-0.815584	0.023507	0.146548
PFL_4646	nadA	0.815236	0.00105272	0.0164131
PFL_1789	PFL_1789	-0.815079	0.0238503	0.147699
PFL_0009	PFL_0009	0.814658	0.000900951	0.0146123
PFL_4088	pvdN	-0.814422	0.0402296	0.205033
PFL_5002	PFL_5002	0.814261	0.0293836	0.168318
PFL_1660	PFL_1660	-0.814211	0.00073075	0.0123003
PFL_3741	PFL_3741	0.813996	0.140047	0.419535
PFL_4547	PFL_4547	0.813905	0.00256847	0.032316
PFL_5316	PFL_5316	0.813691	0.0149562	0.109973
PFL_6123	PFL_6123	0.813623	0.00432272	0.0468207
PFL_4453	PFL_4453	-0.811959	0.0263066	0.157234
PFL_6163	PFL_6163	0.811786	0.00402309	0.0445833
PFL_5947	PFL_5947	0.810986	0.000300335	0.00605336
PFL_5950	PFL_5950	0.810844	0.00808322	0.0737076
PFL_5466	PFL_5466	-0.808922	0.531818	0.800681
PFL_0438	PFL_0438	0.808574	0.00447611	0.0480642
PFL_1744	PFL_1744	0.808478	0.000570706	0.0101264
PFL_1824	PFL_1824	0.808143	0.000387674	0.00747503
PFL_1618	flgK	-0.807044	0.00264593	0.0330237
PFL_1643	PFL_1643	0.806279	0.1452	0.427664
PFL_3479	PFL_3479	-0.806249	0.0035475	0.0407664
PFL_4863	argF_2	-0.806197	0.295484	0.611356
PFL_2794	pltZ	-0.805546	0.120188	0.38465
PFL_2461	argD	0.804723	0.0049578	0.0522457
PFL_4989	PFL_4989	0.804627	0.000834648	0.0137155
PFL_6057	PFL_6057	0.804602	0.0154768	0.111895
PFL_3737	PFL_3737	-0.803313	0.138424	0.415872
PFL_3806	rpmJ	-0.80298	0.244094	0.555432
PFL_1595	PFL_1595	0.802587	0.0420269	0.211254
PFL_4955	PFL_4955	-0.802445	0.0786356	0.305516
PFL_3643	PFL_3643	-0.802233	0.00355153	0.0407664
PFL_1761	PFL_1761	0.802093	0.196046	0.499214
PFL_3432	PFL_3432	-0.801944	0.034519	0.18678
PFL_0482	PFL_0482	0.801514	0.0138454	0.10452
PFL_3333	PFL_3333	-0.801201	0.210844	0.519378
PFL_0369	PFL_0369	0.800213	0.00148966	0.0213904
PFL_0198	uraH_2	0.800088	0.00510318	0.0532234
PFL_3890	PFL_3890	-0.799948	0.109671	0.367906
PFL_4832	PFL_4832	-0.799878	0.0997137	0.350857
PFL_5340	PFL_5340	0.798793	0.0160998	0.114463
PFL_0331	fdsG	0.79847	0.0132975	0.101866
PFL_2963	PFL_2963	0.796871	0.0166958	0.116311
PFL_0777	PFL_0777	0.795542	0.0157625	0.113041
PFL_4408	sugE_1	0.793494	0.173131	0.47387
PFL_4948	PFL_4948	0.793255	0.00790343	0.0724927
PFL_5814	mdcH	0.792754	0.000471215	0.00867265
PFL_1812	PFL_1812	0.792585	0.115856	0.377945
PFL_5231	acpA	0.790153	0.0014445	0.0209083
PFL_5791	PFL_5791	0.789869	0.0189481	0.127439
PFL_5490	PFL_5490	-0.787809	0.0423223	0.212225
PFL_2886	treZ	-0.786676	0.00237766	0.0305321
PFL_5838	PFL_5838	0.786637	0.00202975	0.027248
PFL_2796	pltJ	-0.786182	0.0234258	0.146335
PFL_2814	PFL_2814	0.785909	0.423104	0.723956
PFL_5749	PFL_5749	-0.78584	0.0835007	0.316906
PFL_3002	PFL_3002	-0.785635	0.065492	0.273018
PFL_3230	PFL_3230	-0.784558	0.102138	0.355367
PFL_0411	pip	0.783564	0.00783723	0.0720979
PFL_5889	PFL_5889	0.783503	0.00727943	0.0680122
PFL_0295	PFL_0295	0.782262	0.00973209	0.0832575
PFL_3557	PFL_3557	-0.7808	0.0546511	0.24684
PFL_4684	PFL_4684	0.77998	0.0665548	0.275417
PFL_0361	hisB	-0.777925	0.110268	0.368746
PFL_4957	rlmN	-0.777705	0.0517273	0.239344
PFL_2198	PFL_2198	-0.77749	0.0679954	0.278602
PFL_4540	PFL_4540	-0.777274	0.0142907	0.106607
PFL_5414	PFL_5414	0.776966	0.0222711	0.141883
PFL_2884	treY	-0.776187	0.00384903	0.0431147
PFL_6202	PFL_6202	0.776116	0.00100489	0.0158442
PFL_3265	PFL_3265	-0.77384	0.11443	0.375682
PFL_3196	PFL_3196	-0.771664	0.106885	0.362019
PFL_2219	PFL_2219	-0.77158	0.0939281	0.338419
PFL_6270	PFL_6270	-0.771248	0.215572	0.525065
PFL_2050	PFL_2050	0.770063	0.614371	0.847291
PFL_0043	osmC	0.769614	0.0102925	0.0862274
PFL_1642	fliJ	-0.769347	0.0597703	0.260098
PFL_0590	PFL_0590	0.769321	0.239745	0.54973
PFL_3181	PFL_3181	-0.767975	0.0163314	0.115222
PFL_6080	tagF	-0.766716	0.00464783	0.0496513
PFL_2264	PFL_2264	0.766606	0.0959248	0.343542
PFL_6127	PFL_6127	-0.766558	0.00357047	0.0408017
PFL_1587	PFL_1587	0.766333	0.169748	0.469028
PFL_2878	PFL_2878	0.766025	0.0673968	0.276696
PFL_4499	mgtE	-0.766003	0.00332774	0.0394765
PFL_4537	PFL_4537	0.763729	0.103669	0.35792
PFL_6282	PFL_6282	-0.763641	0.0953479	0.342461
PFL_0454	gltD	0.76357	0.0223048	0.141894
PFL_3634	PFL_3634	0.763032	0.0472913	0.227261
PFL_6136	PFL_6136	-0.762848	0.0499499	0.233374
PFL_5921	PFL_5921	0.760316	0.00447605	0.0480642
PFL_2419	PFL_2419	-0.760093	0.271793	0.587818
PFL_6115	phoU	-0.760061	0.368363	0.682643
PFL_2143	PFL_2143	-0.75989	0.0295086	0.16876
PFL_4092	fpvA	0.757285	0.00129355	0.0193196
PFL_2361	PFL_2361	-0.757037	0.012505	0.0971692
PFL_4663	dnaB_1	-0.756587	0.0121952	0.0956595
PFL_0803	PFL_0803	0.756392	0.00342251	0.040142
PFL_4880	PFL_4880	0.756258	0.144516	0.42658
PFL_3638	PFL_3638	-0.755438	0.0843185	0.318822
PFL_4661	PFL_4661	-0.755326	0.198986	0.504035
PFL_4356	PFL_4356	0.754134	0.130009	0.399937
PFL_1672	PFL_1672	0.753447	0.119959	0.384313
PFL_6205	PFL_6205	0.752685	0.000643349	0.0111609
PFL_4044	PFL_4044	-0.752517	0.0429709	0.21427
PFL_5728	soxB	-0.752	0.00422154	0.0460451
PFL_6095	PFL_6095	0.751742	0.00541948	0.0551511
PFL_6018	PFL_6018	0.751235	0.0135847	0.10343
PFL_5825	pilI	-0.749904	0.0155706	0.112214
PFL_2741	PFL_2741	-0.749534	0.0017498	0.0244344
PFL_1639	fliG	0.74943	0.0139954	0.105143
PFL_2862	PFL_2862	-0.749424	0.00632558	0.0620309
PFL_0166	PFL_0166	0.748985	0.00139313	0.0204632
PFL_5756	PFL_5756	0.748828	0.00356084	0.0407664
PFL_4341	PFL_4341	0.747939	0.472326	0.760054
PFL_3011	PFL_3011	-0.747748	0.00718615	0.0677085
PFL_4891	PFL_4891	0.746906	0.0199558	0.131937
PFL_5701	PFL_5701	0.746695	0.0196238	0.130435
PFL_0636	ureD	0.746595	0.00988927	0.0839106
PFL_0189	PFL_0189	0.746479	0.000931251	0.0149553
PFL_4148	PFL_4148	-0.746073	0.0434978	0.216032
PFL_6065	PFL_6065	0.745718	0.00310515	0.0373337
PFL_2793	pltG	-0.745524	0.0998338	0.351081
PFL_4276	PFL_4276	0.745454	0.00413845	0.0452975
PFL_5650	apaG	0.74527	0.0337496	0.184074
PFL_4621	glk	-0.744324	0.00782016	0.0720473
PFL_5499	PFL_5499	0.743629	0.0348417	0.187387
PFL_1057	PFL_1057	0.742897	0.032344	0.179491
PFL_2087	PFL_2087	0.7426	0.00370276	0.0420051
PFL_0241	metN1	0.742471	0.00227852	0.02959
PFL_3572	PFL_3572	-0.742298	0.0177675	0.121726
PFL_0593	nadE_2	0.741428	0.00239274	0.0306625
PFL_1028	PFL_1028	-0.741296	0.00344502	0.0402493
PFL_2808	PFL_2808	0.740511	0.234377	0.543984
PFL_2149	PFL_2149	-0.740314	0.00535094	0.0548119
PFL_3370	hpaG_1	-0.740154	0.0224472	0.142274
PFL_0233	PFL_0233	0.73994	0.0114048	0.0918876
PFL_3472	vanB	-0.738872	0.0463978	0.225716
PFL_5483	PFL_5483	-0.738221	0.00185185	0.025348
PFL_2070	PFL_2070	-0.737424	0.0213943	0.13755
PFL_3205	pueB	-0.737368	0.00478373	0.0507548
PFL_3019	PFL_3019	-0.736863	0.014065	0.105285
PFL_2800	pltP	-0.735678	0.0959985	0.343609
PFL_3678	PFL_3678	0.735569	0.0650049	0.271894
PFL_2429	PFL_2429	0.734443	0.0544085	0.246262
PFL_5816	mdcE	0.734215	0.00644845	0.0629482
PFL_1729	htpG	0.733616	0.00368296	0.0418566
PFL_6071	recG	-0.73361	0.00658885	0.0641177
PFL_4693	PFL_4693	-0.733075	0.117233	0.37988
PFL_0252	PFL_0252	0.733028	0.00379786	0.0426951
PFL_6034	PFL_6034	-0.732879	0.0518172	0.239582
PFL_4381	minE	0.732548	0.459515	0.753319
PFL_4431	cobO	-0.732442	0.0495848	0.232541
PFL_6050	PFL_6050	0.731859	0.000942182	0.0150846
PFL_0437	hslV	0.731736	0.0367345	0.193501
PFL_0299	PFL_0299	0.731244	0.00522368	0.0541316
PFL_0606	ureJ	0.730985	0.0171725	0.1188
PFL_3512	PFL_3512	-0.730511	0.0540809	0.246172
PFL_5474	eutC	0.730356	0.00349018	0.0403691
PFL_3109	PFL_3109	-0.729817	0.00859015	0.0770886
PFL_0093	PFL_0093	-0.729756	0.143095	0.424906
PFL_4049	PFL_4049	0.729736	0.0345905	0.186914
PFL_5400	PFL_5400	0.729126	0.0051168	0.0532234
PFL_5625	prbC	0.728532	0.0123924	0.0967165
PFL_3340	PFL_3340	-0.726986	0.063709	0.268639
PFL_4567	PFL_4567	0.7268	0.13838	0.415872
PFL_4030	PFL_4030	-0.726721	0.205635	0.513288
PFL_5332	PFL_5332	0.726122	0.11579	0.377945
PFL_2598	PFL_2598	-0.725583	0.302807	0.620656
PFL_0977	PFL_0977	0.725298	0.160003	0.4544
PFL_4326	bolA	-0.725276	0.0322498	0.179332
PFL_0975	PFL_0975	-0.725024	0.111168	0.370044
PFL_1005	PFL_1005	0.724306	0.152185	0.44058
PFL_5164	PFL_5164	-0.724257	0.44983	0.745685
PFL_0680	PFL_0680	0.724115	0.00424703	0.0461576
PFL_5453	rlmH	-0.722349	0.0954502	0.342562
PFL_4994	PFL_4994	0.721426	0.0570742	0.25476
PFL_4310	aroA	-0.720953	0.0584599	0.25805
PFL_1808	PFL_1808	-0.72053	0.0109694	0.0904387
PFL_3742	PFL_3742	0.720296	0.00938629	0.0811914
PFL_2698	PFL_2698	-0.719527	0.196288	0.499381
PFL_4513	astA	0.719506	0.0265241	0.158381
PFL_2504	PFL_2504	-0.718961	0.125188	0.391475
PFL_3609	PFL_3609	-0.71829	0.165327	0.46173
PFL_4472	PFL_4472	0.717598	0.0216661	0.138824
PFL_0667	fis	-0.717196	0.553169	0.810472
PFL_5422	PFL_5422	0.715668	0.185844	0.489069
PFL_2827	PFL_2827	-0.714951	0.109643	0.367906
PFL_5304	clpB	-0.714936	0.00188701	0.0256708
PFL_0261	PFL_0261	0.714883	0.00314782	0.0377012
PFL_0352	PFL_0352	0.714526	0.0425454	0.213001
PFL_4495	PFL_4495	0.714177	0.461615	0.754181
PFL_4169	PFL_4169	-0.713958	0.0262938	0.157234
PFL_0263	PFL_0263	0.713694	0.00199838	0.0269976
PFL_2877	PFL_2877	-0.713619	0.15768	0.45082
PFL_0440	priA	-0.713486	0.320793	0.63517
PFL_5699	PFL_5699	0.713466	0.00674773	0.065054
PFL_0113	pntB	0.713174	0.00280638	0.0343382
PFL_2142	PFL_2142	-0.71283	0.00527524	0.0545079
PFL_4883	PFL_4883	-0.712153	0.0153909	0.111588
PFL_3452	PFL_3452	0.711848	0.241032	0.551893
PFL_5767	betB	-0.711797	0.0362161	0.192452
PFL_3966	phnX	0.711776	0.00917999	0.0798505
PFL_3534	PFL_3534	-0.711774	0.0333259	0.183028
PFL_1153	PFL_1153	0.711755	0.0490832	0.231313
PFL_4159	PFL_4159	-0.711659	0.183343	0.488809
PFL_2685	PFL_2685	-0.711569	0.0249812	0.15164
PFL_3655	cobW	-0.711315	0.0284552	0.165619
PFL_0253	PFL_0253	0.710502	0.00474611	0.0505278
PFL_3897	aceA	-0.709479	0.0393336	0.202214
PFL_0717	PFL_0717	0.70877	0.0133219	0.101927
PFL_2345	PFL_2345	-0.707569	0.0353452	0.189345
PFL_0810	PFL_0810	-0.706928	0.286559	0.603548
PFL_6192	PFL_6192	0.706611	0.00178865	0.0249211
PFL_2260	PFL_2260	-0.706291	0.258746	0.572662
PFL_3923	PFL_3923	-0.706114	0.0123153	0.0962358
PFL_4241	yebR	-0.705855	0.0241625	0.148107
PFL_5227	panB_1	0.70544	0.0186481	0.126102
PFL_3451	PFL_3451	-0.704938	0.0175982	0.121241
PFL_3284	PFL_3284	-0.703924	0.0318035	0.177643
PFL_6309	PFL_6309	0.703486	0.112813	0.372535
PFL_4337	PFL_4337	0.703346	0.0289738	0.167141
PFL_4454	PFL_4454	0.70334	0.0555342	0.249904
PFL_6075	tagR	0.703078	0.00195259	0.0264363
PFL_3506	PFL_3506	-0.702623	0.0371973	0.19484
PFL_4396	PFL_4396	-0.702544	0.245614	0.556175
PFL_1299	braD	-0.702516	0.0143977	0.10705
PFL_2020	PFL_2020	-0.702262	0.0366535	0.193501
PFL_1807	PFL_1807	-0.701888	0.075729	0.299454
PFL_4379	minC	0.701669	0.00687597	0.0656803
PFL_1858	PFL_1858	-0.701279	0.0112196	0.0912215
PFL_2221	pedH	0.700365	0.0364456	0.192849
PFL_1728	PFL_1728	0.699663	0.0908968	0.333003
PFL_4351	prmB	0.699348	0.0202933	0.13332
PFL_2358	PFL_2358	0.699165	0.052	0.239893
PFL_1394	PFL_1394	-0.699009	0.105482	0.360385
PFL_5133	PFL_5133	0.698095	0.181561	0.48676
PFL_4266	PFL_4266	0.697914	0.0408351	0.206597
PFL_2397	PFL_2397	-0.69778	0.104181	0.358772
PFL_5385	PFL_5385	0.697516	0.00303031	0.0366461
PFL_3218	PFL_3218	-0.696608	0.44862	0.744275
PFL_4654	PFL_4654	0.69641	0.0887152	0.328099
PFL_0046	PFL_0046	0.69626	0.00280043	0.0343382
PFL_1027	PFL_1027	-0.696141	0.0102331	0.0862274
PFL_4988	ectB	0.695649	0.00371946	0.0421178
PFL_2166	PFL_2166	-0.695611	0.0990937	0.350313
PFL_2317	PFL_2317	0.695541	0.0335473	0.183597
PFL_3300	PFL_3300	-0.694707	0.00984749	0.0839106
PFL_2101	rbsB	-0.693292	0.0490662	0.231313
PFL_4149	PFL_4149	-0.69299	0.0388333	0.200376
PFL_4275	PFL_4275	0.692418	0.0531374	0.243876
PFL_0561	PFL_0561	0.692362	0.0113184	0.0915471
PFL_0414	mdoH	-0.691972	0.00850774	0.0765401
PFL_3376	hpaH	0.69151	0.0493986	0.232017
PFL_2169	acoX	-0.690292	0.0542063	0.246262
PFL_2220	PFL_2220	0.690112	0.0402124	0.205033
PFL_2569	PFL_2569	-0.689101	0.246355	0.55667
PFL_0370	PFL_0370	0.688074	0.00362878	0.0413164
PFL_0892	PFL_0892	-0.688054	0.12735	0.3944
PFL_1418	PFL_1418	0.687949	0.123619	0.390781
PFL_3645	PFL_3645	0.687915	0.236875	0.545988
PFL_3760	PFL_3760	-0.687768	0.204746	0.512317
PFL_5949	PFL_5949	0.687236	0.0332235	0.182626
PFL_5812	madM	0.687214	0.00629708	0.0618584
PFL_1419	PFL_1419	-0.687167	0.0843218	0.318822
PFL_6093	clpV	0.686342	0.00206838	0.0275843
PFL_2739	PFL_2739	-0.68609	0.0796536	0.308162
PFL_1945	PFL_1945	-0.686073	0.0542262	0.246262
PFL_1884	PFL_1884	-0.685779	0.0192743	0.128798
PFL_1758	PFL_1758	0.685596	0.0201427	0.132668
PFL_5539	PFL_5539	0.685571	0.00510336	0.0532234
PFL_1798	fabF_1	-0.685178	0.208582	0.516594
PFL_3101	PFL_3101	-0.685173	0.00584464	0.0580549
PFL_2179	PFL_2179	0.684697	0.0763891	0.300165
PFL_4572	kdpC_2	0.683055	0.057272	0.255143
PFL_3768	PFL_3768	-0.681892	0.177385	0.481276
PFL_5827	pilG	-0.681697	0.0592534	0.258787
PFL_6234	PFL_6234	0.681647	0.0242043	0.148107
PFL_5220	czcC	0.680263	0.00407042	0.0448321
PFL_3820	PFL_3820	-0.680225	0.0963399	0.344632
PFL_2245	glnA_1	0.680169	0.0199213	0.131906
PFL_4105	PFL_4105	-0.680015	0.0927093	0.335513
PFL_0612	PFL_0612	0.679998	0.0023631	0.0304079
PFL_3202	pueA	-0.679868	0.0177892	0.121726
PFL_6153	PFL_6153	0.678881	0.00203004	0.027248
PFL_2532	bkdB	-0.678182	0.0151525	0.110762
PFL_2281	PFL_2281	0.677999	0.00355715	0.0407664
PFL_3234	PFL_3234	-0.677277	0.345243	0.661547
PFL_0311	PFL_0311	0.676657	0.015327	0.111489
PFL_2071	truA	-0.675519	0.0168628	0.117342
PFL_4602	PFL_4602	0.675051	0.0238703	0.147699
PFL_2109	capA	-0.674728	0.384468	0.694048
PFL_4288	PFL_4288	0.674463	0.0665294	0.275417
PFL_2597	PFL_2597	-0.67446	0.0126957	0.0983441
PFL_3887	cspD	-0.674436	0.201644	0.506591
PFL_3666	PFL_3666	-0.673334	0.324887	0.641263
PFL_2869	ccoG_2	-0.673206	0.0224559	0.142274
PFL_5936	ssuD	0.672563	0.02077	0.135111
PFL_2395	PFL_2395	0.672028	0.033607	0.183761
PFL_0228	PFL_0228	0.671558	0.0333567	0.183036
PFL_3629	PFL_3629	-0.671511	0.0169091	0.117402
PFL_0321	PFL_0321	0.670757	0.00747497	0.0692769
PFL_5790	PFL_5790	0.670741	0.0870531	0.324456
PFL_1854	PFL_1854	-0.670702	0.271823	0.587818
PFL_1532	fabH_1	-0.670689	0.0268949	0.159368
PFL_3455	PFL_3455	-0.670678	0.0642161	0.270043
PFL_2825	PFL_2825	-0.670217	0.0642445	0.270043
PFL_3190	PFL_3190	-0.670112	0.0317185	0.177328
PFL_4205	PFL_4205	0.669298	0.00633457	0.0620309
PFL_4514	astA	0.669204	0.053424	0.244471
PFL_5908	PFL_5908	0.669045	0.0107738	0.0896363
PFL_4790	PFL_4790	-0.668834	0.0193053	0.128867
PFL_4151	PFL_4151	-0.668755	0.0109781	0.0904387
PFL_3334	PFL_3334	0.668343	0.180169	0.484769
PFL_1698	ttuD	0.668285	0.0109236	0.090228
PFL_1273	PFL_1273	0.668108	0.0832749	0.316434
PFL_3467	PFL_3467	-0.667638	0.104383	0.358772
PFL_0876	dppC	-0.666971	0.0321722	0.17906
PFL_5006	PFL_5006	0.666879	0.104645	0.359078
PFL_1746	PFL_1746	-0.666731	0.0525391	0.241843
PFL_2610	phaC	-0.665928	0.187993	0.490292
PFL_5007	PFL_5007	0.665505	0.0111541	0.0908848
PFL_5156	murI	-0.664942	0.647894	0.868507
PFL_5745	PFL_5745	0.664323	0.0261001	0.156601
PFL_0184	rebB_2	0.663869	0.0461824	0.225716
PFL_6258	PFL_6258	-0.663631	0.243826	0.555084
PFL_2854	PFL_2854	0.663367	0.00678374	0.0651622
PFL_2097	endA	-0.662893	0.0971619	0.346578
PFL_0764	PFL_0764	0.662652	0.186709	0.489236
PFL_3588	PFL_3588	-0.662358	0.0652971	0.272567
PFL_3069	PFL_3069	-0.661682	0.106908	0.362019
PFL_2575	PFL_2575	-0.660014	0.213522	0.522789
PFL_1087	PFL_1087	0.659798	0.123882	0.39085
PFL_2533	bkdA2	-0.659583	0.0243172	0.148624
PFL_3436	PFL_3436	-0.659113	0.255126	0.568285
PFL_5943	PFL_5943	0.658871	0.00954539	0.0819982
PFL_0319	PFL_0319	0.658833	0.0269377	0.159368
PFL_0793	eamA	0.658164	0.00987908	0.0839106
PFL_1408	PFL_1408	0.657682	0.010996	0.0904662
PFL_2781	PFL_2781	-0.65755	0.164098	0.459381
PFL_3940	PFL_3940	0.656879	0.0326918	0.180982
PFL_2243	PFL_2243	0.656834	0.0068981	0.0657248
PFL_2669	PFL_2669	-0.655478	0.142801	0.424906
PFL_3252	PFL_3252	0.65542	0.267258	0.583014
PFL_2192	PFL_2192	-0.655215	0.296406	0.612277
PFL_0143	PFL_0143	0.653367	0.00889086	0.0783201
PFL_4398	PFL_4398	-0.653252	0.105738	0.360385
PFL_3103	yliI	-0.653185	0.0207829	0.135111
PFL_0058	cah	0.653119	0.00425409	0.0461576
PFL_5692	bioF	0.652975	0.0150112	0.110241
PFL_4552	PFL_4552	-0.65289	0.0111636	0.0908848
PFL_4434	PFL_4434	0.651903	0.029132	0.167565
PFL_0479	PFL_0479	0.6516	0.0164221	0.115222
PFL_0223	PFL_0223	0.651248	0.00841723	0.0761955
PFL_1515	PFL_1515	-0.651182	0.0602039	0.261289
PFL_5091	PFL_5091	0.650971	0.0108041	0.0896959
PFL_3510	PFL_3510	-0.650764	0.05642	0.252794
PFL_3685	PFL_3685	0.650427	0.217372	0.52737
PFL_4178	PFL_4178	0.650324	0.16422	0.459461
PFL_2164	PFL_2164	-0.650086	0.0415191	0.209547
PFL_0235	PFL_0235	0.649866	0.00700767	0.0666317
PFL_4165	PFL_4165	-0.649151	0.0754482	0.298913
PFL_0463	PFL_0463	0.649063	0.0927672	0.335513
PFL_5276	folK_1	-0.649013	0.718281	0.907834
PFL_3916	emrB	-0.648995	0.0438969	0.216804
PFL_5954	phlA	0.648674	0.0148475	0.109612
PFL_2547	PFL_2547	0.648462	0.125853	0.392495
PFL_2721	PFL_2721	-0.648337	0.0298384	0.169413
PFL_1116	PFL_1116	-0.648112	0.184097	0.489069
PFL_4465	PFL_4465	-0.647421	0.184155	0.489069
PFL_3753	PFL_3753	-0.647104	0.00880999	0.0778928
PFL_1806	PFL_1806	-0.646804	0.0406793	0.206144
PFL_3125	PFL_3125	0.646733	0.190103	0.493047
PFL_6059	rph	0.646159	0.0229546	0.144551
PFL_3236	PFL_3236	-0.645753	0.032804	0.181442
PFL_1899	PFL_1899	0.645362	0.0168926	0.117402
PFL_2342	puuC	0.645323	0.0465776	0.225716
PFL_0714	PFL_0714	0.645277	0.0528174	0.242945
PFL_0731	yicE	0.645002	0.00670607	0.0648424
PFL_3952	PFL_3952	-0.644813	0.064871	0.271759
PFL_5071	yraL	0.64417	0.00726176	0.0680094
PFL_6180	mntC	0.643886	0.00556675	0.0557391
PFL_4788	sbcB	-0.643878	0.0175172	0.120817
PFL_2057	PFL_2057	-0.643751	0.0492341	0.231769
PFL_5200	bphP	0.643676	0.0037394	0.0422667
PFL_3562	uvrC	-0.643416	0.0196701	0.130603
PFL_5054	PFL_5054	0.643383	0.0153414	0.111489
PFL_5736	PFL_5736	0.643382	0.0121002	0.0952862
PFL_3523	PFL_3523	-0.643184	0.0257752	0.155249
PFL_1453	PFL_1453	0.642656	0.168422	0.467831
PFL_2738	PFL_2738	-0.642453	0.0969937	0.346176
PFL_2883	PFL_2883	0.641697	0.332769	0.65031
PFL_4225	PFL_4225	-0.641632	0.195126	0.498673
PFL_1630	flaG	-0.640866	0.27615	0.592739
PFL_0653	PFL_0653	-0.640852	0.278501	0.594008
PFL_5353	PFL_5353	0.640245	0.0536991	0.245549
PFL_2467	pncB_1	-0.640154	0.0635334	0.26808
PFL_3185	PFL_3185	-0.64014	0.111999	0.371665
PFL_4728	PFL_4728	0.639988	0.00497425	0.0523304
PFL_3449	PFL_3449	-0.63969	0.0499174	0.233374
PFL_0774	PFL_0774	0.639667	0.022174	0.141495
PFL_3402	PFL_3402	-0.639251	0.0222803	0.141883
PFL_0103	PFL_0103	0.639139	0.00438307	0.047392
PFL_0008	PFL_0008	0.639128	0.00553278	0.0555776
PFL_0780	PFL_0780	0.638854	0.0543181	0.246262
PFL_1295	PFL_1295	0.638144	0.0519293	0.239745
PFL_3827	PFL_3827	-0.638058	0.0686704	0.279985
PFL_5616	PFL_5616	0.638019	0.09728	0.346663
PFL_6133	PFL_6133	0.637659	0.00414581	0.0452984
PFL_5398	PFL_5398	0.637297	0.0105002	0.0875441
PFL_4142	rrlC	-0.6371	0.0180019	0.122665
PFL_3366	PFL_3366	-0.637093	0.0211286	0.136362
PFL_4388	PFL_4388	-0.63708	0.0329504	0.181928
PFL_2876	PFL_2876	-0.636677	0.0552374	0.248928
PFL_1022	alg44	-0.636593	0.048713	0.230535
PFL_2434	PFL_2434	0.636534	0.0913001	0.334088
PFL_4041	PFL_4041	0.636044	0.123869	0.39085
PFL_0211	PFL_0211	0.635225	0.00548099	0.0554204
PFL_4366	PFL_4366	-0.633933	0.0891872	0.329063
PFL_4542	PFL_4542	0.633762	0.105639	0.360385
PFL_5344	PFL_5344	0.632774	0.00763391	0.0704355
PFL_4581	gntR	0.632113	0.00797361	0.0730289
PFL_0024	dprA	0.631524	0.0160911	0.114463
PFL_1017	algL	-0.629764	0.0541119	0.246172
PFL_3919	PFL_3919	0.62956	0.152609	0.441247
PFL_4735	cyoA_1	0.628814	0.0118282	0.0943853
PFL_1724	PFL_1724	0.628465	0.0658453	0.273884
PFL_3693	PFL_3693	-0.627186	0.0139535	0.105045
PFL_1842	PFL_1842	-0.62679	0.144308	0.42658
PFL_2248	PFL_2248	-0.625922	0.0306321	0.172648
PFL_1822	PFL_1822	0.625855	0.0981981	0.348875
PFL_0183	rebB_1	0.625241	0.0607098	0.262296
PFL_5148	PFL_5148	-0.624912	0.0663143	0.275007
PFL_3603	poxB	0.624433	0.0125128	0.0971692
PFL_5828	gshB	0.624169	0.0663674	0.275007
PFL_2818	PFL_2818	-0.624039	0.348382	0.664513
PFL_0615	PFL_0615	0.623793	0.0266128	0.158759
PFL_5938	ssuE	0.623343	0.00994055	0.0842309
PFL_4336	PFL_4336	0.622505	0.407895	0.714266
PFL_4615	PFL_4615	-0.622264	0.0161677	0.114678
PFL_1571	PFL_1571	-0.621552	0.250643	0.562525
PFL_0699	PFL_0699	0.621459	0.236547	0.545801
PFL_0396	PFL_0396	-0.621338	0.0606682	0.262296
PFL_0392	PFL_0392	0.62128	0.00931925	0.0807236
PFL_1923	ccoQ_2	-0.621084	0.372944	0.685767
PFL_0042	PFL_0042	0.62092	0.00545869	0.0553693
PFL_4801	PFL_4801	0.620673	0.0830066	0.315994
PFL_3662	metH	-0.620635	0.0397863	0.203774
PFL_4662	PFL_4662	-0.62062	0.126074	0.392885
PFL_0266	PFL_0266	0.620609	0.257815	0.571906
PFL_3420	PFL_3420	-0.620513	0.0985039	0.349364
PFL_3726	moaD	-0.620491	0.36882	0.683024
PFL_0602	livF	0.620247	0.0202756	0.13332
PFL_5023	PFL_5023	0.620181	0.018606	0.125955
PFL_3500	PFL_3500	-0.62013	0.0237034	0.147135
PFL_3589	PFL_3589	-0.619904	0.303239	0.620656
PFL_4775	PFL_4775	-0.619886	0.1571	0.449435
PFL_4933	treC	-0.619628	0.0424698	0.212793
PFL_4833	inaA	-0.619015	0.0294042	0.168318
PFL_0276	ompR	0.618778	0.0434608	0.216021
PFL_3569	ppiC_1	0.618632	0.412717	0.716589
PFL_1156	PFL_1156	0.618409	0.0631072	0.267187
PFL_3960	PFL_3960	0.617985	0.0288941	0.167087
PFL_0224	PFL_0224	0.617966	0.0231556	0.145376
PFL_3277	PFL_3277	-0.617426	0.205274	0.512937
PFL_0767	PFL_0767	0.617389	0.0321561	0.17906
PFL_2588	iolB	-0.616982	0.0306269	0.172648
PFL_3000	PFL_3000	-0.616745	0.0335418	0.183597
PFL_2443	PFL_2443	-0.616734	0.202125	0.50739
PFL_5033	cyoE_1	-0.616614	0.0798114	0.308162
PFL_4894	PFL_4894	0.616535	0.139722	0.418965
PFL_5013	PFL_5013	0.6161	0.337683	0.655512
PFL_0212	sftR	0.615943	0.0102651	0.0862274
PFL_5045	PFL_5045	0.615867	0.01664	0.116052
PFL_6084	tssJ	0.615662	0.0110919	0.0908551
PFL_3307	PFL_3307	-0.615645	0.0938025	0.338276
PFL_2543	copC	0.615318	0.212312	0.520907
PFL_1946	PFL_1946	-0.61517	0.170489	0.46987
PFL_2675	PFL_2675	-0.615115	0.00883077	0.0779009
PFL_2892	copB	0.615037	0.0258994	0.155729
PFL_5229	PFL_5229	-0.614824	0.0529409	0.243333
PFL_2254	PFL_2254	0.614658	0.0669354	0.276227
PFL_5355	PFL_5355	0.614036	0.0354804	0.189676
PFL_6085	fha	0.613595	0.0066216	0.0643359
PFL_4815	PFL_4815	0.613237	0.0108159	0.0896959
PFL_5640	PFL_5640	0.613195	0.039352	0.202214
PFL_4854	PFL_4854	-0.613127	0.0296658	0.169038
PFL_6254	PFL_6254	0.612847	0.163484	0.458923
PFL_5199	bphO	0.612668	0.0584524	0.25805
PFL_4099	PFL_4099	0.61265	0.153786	0.443394
PFL_3851	PFL_3851	-0.612194	0.295005	0.611356
PFL_2493	PFL_2493	0.611782	0.0504927	0.234853
PFL_5649	ksgA	-0.6111	0.0523472	0.241138
PFL_3711	tonB4	-0.611041	0.118106	0.381429
PFL_3186	PFL_3186	0.610868	0.0543306	0.246262
PFL_3525	PFL_3525	-0.610865	0.208666	0.516594
PFL_2102	rbsA	-0.609899	0.0466876	0.225716
PFL_4040	PFL_4040	-0.609665	0.0138065	0.10452
PFL_1503	PFL_1503	-0.609623	0.232943	0.543073
PFL_1343	PFL_1343	-0.60951	0.10227	0.355433
PFL_1857	PFL_1857	-0.609114	0.0732423	0.292593
PFL_6261	PFL_6261	-0.608326	0.37678	0.689889
PFL_2626	PFL_2626	0.608262	0.0908223	0.332972
PFL_2487	PFL_2487	-0.607006	0.0296509	0.169038
PFL_0639	urtC	0.606948	0.0210727	0.136142
PFL_0820	PFL_0820	0.606433	0.00967794	0.0829081
PFL_6074	tagQ	0.606252	0.00896681	0.0787663
PFL_4216	pslJ	-0.605374	0.0500258	0.233379
PFL_0577	rnr	-0.605227	0.0207646	0.135111
PFL_0648	oprC	0.604831	0.0208834	0.135228
PFL_1108	PFL_1108	-0.604422	0.133913	0.406835
PFL_2178	PFL_2178	0.604238	0.690756	0.894604
PFL_5601	birA	-0.60412	0.235132	0.543984
PFL_2273	PFL_2273	-0.60395	0.234627	0.543984
PFL_0097	PFL_0097	0.603325	0.0119451	0.0948907
PFL_2394	PFL_2394	0.602508	0.326976	0.644433
PFL_1576	PFL_1576	-0.602206	0.0610256	0.262659
PFL_3614	PFL_3614	-0.602171	0.236531	0.545801
PFL_4959	iscX	-0.601894	0.461042	0.754181
PFL_0086	PFL_0086	0.601459	0.00956926	0.08209
PFL_0816	PFL_0816	0.601091	0.0136587	0.103616
PFL_3326	ccpA_1	-0.600566	0.0403242	0.205179
PFL_3709	PFL_3709	-0.600469	0.0623861	0.266257
PFL_1860	PFL_1860	-0.600421	0.215056	0.524624
PFL_5849	trmB	-0.600294	0.0257591	0.155249
PFL_4565	PFL_4565	-0.600248	0.248184	0.558617
PFL_3116	pnuC	-0.600228	0.0844151	0.318822
PFL_4722	PFL_4722	-0.599703	0.0254997	0.154187
PFL_2356	PFL_2356	0.599381	0.586082	0.830327
PFL_5759	aacA7	0.599334	0.10734	0.362338
PFL_3249	PFL_3249	-0.599118	0.0854617	0.321168
PFL_0594	pncB_2	0.598785	0.033763	0.184074
PFL_3191	PFL_3191	-0.598478	0.274011	0.589683
PFL_4704	PFL_4704	-0.598215	0.112674	0.372535
PFL_5733	PFL_5733	0.597896	0.0363293	0.192725
PFL_5360	fpr_2	-0.597728	0.0481884	0.229272
PFL_3758	PFL_3758	-0.597692	0.353853	0.670047
PFL_1284	PFL_1284	0.597091	0.372826	0.685767
PFL_3141	nhaB	-0.59704	0.0271306	0.159858
PFL_2805	PFL_2805	-0.59678	0.258997	0.572835
PFL_6172	PFL_6172	0.596563	0.0122399	0.0958869
PFL_2894	PFL_2894	-0.596289	0.0285741	0.165852
PFL_2320	PFL_2320	0.596099	0.0805905	0.310586
PFL_0244	PFL_0244	0.595731	0.0608149	0.262296
PFL_2846	batA	-0.595452	0.0465325	0.225716
PFL_0220	PFL_0220	0.594875	0.0367123	0.193501
PFL_6076	tagS	-0.594685	0.0512204	0.237528
PFL_4425	cobU	-0.594479	0.230391	0.541462
PFL_1540	aqpZ	0.594298	0.0625768	0.266282
PFL_2573	PFL_2573	-0.594208	0.10183	0.355095
PFL_3008	PFL_3008	-0.593661	0.0509154	0.236451
PFL_5130	PFL_5130	-0.593601	0.370152	0.683865
PFL_3630	PFL_3630	0.593542	0.128424	0.396935
PFL_6251	PFL_6251	0.593339	0.351571	0.667556
PFL_5946	PFL_5946	0.593136	0.00722376	0.0679601
PFL_2603	PFL_2603	0.592944	0.057827	0.256515
PFL_0219	PFL_0219	0.59213	0.0464065	0.225716
PFL_0197	PFL_0197	0.591849	0.0310215	0.174213
PFL_4365	uraH_1	-0.591722	0.110897	0.370044
PFL_3556	PFL_3556	-0.591314	0.0353578	0.189345
PFL_3062	PFL_3062	-0.591268	0.0411643	0.208093
PFL_5696	PFL_5696	0.591207	0.0140635	0.105285
PFL_2322	PFL_2322	-0.591172	0.267587	0.58352
PFL_6042	PFL_6042	0.591036	0.0453599	0.222969
PFL_0335	PFL_0335	0.590953	0.0212576	0.137052
PFL_6227	PFL_6227	0.590459	0.0160043	0.114156
PFL_1136	PFL_1136	-0.590093	0.0460056	0.225077
PFL_0290	PFL_0290	0.589906	0.0151101	0.110713
PFL_3267	PFL_3267	-0.589644	0.0445056	0.219462
PFL_3413	modB	-0.58894	0.107	0.362019
PFL_2347	PFL_2347	-0.588516	0.184921	0.489069
PFL_0389	PFL_0389	0.588168	0.0873247	0.324801
PFL_3017	PFL_3017	-0.587947	0.134001	0.406903
PFL_1633	PFL_1633	0.587734	0.308526	0.622651
PFL_2473	glnA_3	0.587312	0.075314	0.298762
PFL_2766	PFL_2766	-0.587298	0.201155	0.505976
PFL_4248	htpX	-0.586771	0.158295	0.451194
PFL_2525	PFL_2525	-0.586629	0.0499946	0.233379
PFL_0150	PFL_0150	0.586627	0.0103008	0.0862274
PFL_0878	dppA1	-0.586483	0.0329345	0.181928
PFL_0779	PFL_0779	0.58604	0.0649288	0.271759
PFL_1665	flhF	-0.586014	0.0398366	0.203854
PFL_2291	PFL_2291	-0.58553	0.0856448	0.321192
PFL_0674	PFL_0674	0.585193	0.0184635	0.125374
PFL_5315	pilV	-0.585112	0.0597392	0.260098
PFL_3524	argE_1	0.584791	0.067648	0.277544
PFL_2861	mdtC	-0.583835	0.01848	0.125374
PFL_5086	PFL_5086	-0.583402	0.11583	0.377945
PFL_6292	rrf	-0.583248	0.427916	0.727959
PFL_3412	modA	-0.583071	0.157729	0.45082
PFL_0213	sftP	0.582659	0.0166083	0.115961
PFL_2479	PFL_2479	-0.582258	0.0784217	0.305256
PFL_6165	PFL_6165	0.581885	0.0699396	0.282951
PFL_2465	PFL_2465	-0.581528	0.186776	0.489236
PFL_0481	PFL_0481	0.58144	0.0381892	0.198809
PFL_5548	PFL_5548	0.58115	0.0176703	0.121468
PFL_0051	PFL_0051	0.581124	0.272562	0.588383
PFL_2423	PFL_2423	0.580993	0.0991091	0.350313
PFL_1574	speB	0.580982	0.0331322	0.182398
PFL_6259	PFL_6259	0.580672	0.246855	0.557237
PFL_2771	PFL_2771	-0.580505	0.200132	0.50483
PFL_1766	PFL_1766	-0.580355	0.0695879	0.282341
PFL_3102	PFL_3102	-0.580195	0.0417022	0.210176
PFL_3665	cysI_2	-0.580177	0.0437091	0.216525
PFL_0958	PFL_0958	0.579232	0.0226085	0.14295
PFL_1215	PFL_1215	0.579145	0.478382	0.76337
PFL_0275	PFL_0275	0.579099	0.00873993	0.0777604
PFL_4997	PFL_4997	-0.578917	0.0820233	0.314041
PFL_5717	PFL_5717	0.577697	0.018852	0.127068
PFL_2635	PFL_2635	-0.57738	0.0399002	0.203854
PFL_3372	hpaE	-0.576092	0.0428942	0.214059
PFL_0696	PFL_0696	0.575312	0.0112601	0.0913125
PFL_4357	PFL_4357	-0.57512	0.137006	0.412806
PFL_5697	rdoA	0.57508	0.0190797	0.12791
PFL_5930	puuA	-0.574902	0.01078	0.0896363
PFL_4866	ybaK	0.574444	0.0481365	0.2292
PFL_2174	PFL_2174	-0.573909	0.140699	0.420478
PFL_3403	PFL_3403	-0.573835	0.118677	0.381984
PFL_5887	PFL_5887	0.573244	0.0190437	0.127844
PFL_4463	ttcA	-0.572337	0.0241861	0.148107
PFL_5488	PFL_5488	-0.572265	0.0185477	0.125696
PFL_1428	PFL_1428	0.572176	0.75559	0.925543
PFL_2096	PFL_2096	-0.572041	0.301767	0.619448
PFL_1726	PFL_1726	0.57157	0.378491	0.691071
PFL_3014	PFL_3014	-0.571431	0.0277437	0.162854
PFL_4598	fadD_2	-0.571422	0.0421639	0.211761
PFL_0492	PFL_0492	0.571402	0.163293	0.458722
PFL_0050	prlC	0.571375	0.0233606	0.146074
PFL_0938	pta	-0.571312	0.0362809	0.192632
PFL_6147	PFL_6147	0.571189	0.0239769	0.147996
PFL_1572	PFL_1572	0.570503	0.260421	0.574939
PFL_4828	icmP	-0.57013	0.0200221	0.132235
PFL_2217	pedF	0.570039	0.279844	0.594894
PFL_1062	PFL_1062	0.569943	0.0367938	0.193501
PFL_3057	PFL_3057	-0.569695	0.298841	0.615602
PFL_1501	PFL_1501	0.5696	0.173305	0.47387
PFL_3240	mexE	-0.569307	0.0722472	0.289769
PFL_1380	PFL_1380	0.56893	0.0576928	0.256467
PFL_2906	PFL_2906	-0.568667	0.247459	0.557993
PFL_2346	qor_1	-0.568524	0.0314197	0.176131
PFL_4647	PFL_4647	0.568324	0.143068	0.424906
PFL_5366	PFL_5366	0.567942	0.0231414	0.145376
PFL_0160	PFL_0160	0.567861	0.0150281	0.110241
PFL_1825	PFL_1825	-0.567384	0.158271	0.451194
PFL_4259	PFL_4259	-0.567376	0.0308551	0.173591
PFL_5238	PFL_5238	0.567043	0.837389	0.958335
PFL_0017	PFL_0017	0.566251	0.0903897	0.332514
PFL_2348	PFL_2348	-0.56566	0.510735	0.788655
PFL_1456	PFL_1456	0.565242	0.132865	0.405033
PFL_3153	PFL_3153	-0.56513	0.0727852	0.291328
PFL_4725	PFL_4725	0.565116	0.0478678	0.22862
PFL_4679	PFL_4679	-0.565058	0.187422	0.489625
PFL_0715	PFL_0715	0.564889	0.0478582	0.22862
PFL_3673	PFL_3673	-0.56408	0.306176	0.621079
PFL_2301	PFL_2301	-0.564077	0.198178	0.50336
PFL_3004	PFL_3004	-0.563941	0.0642587	0.270043
PFL_3012	PFL_3012	-0.563865	0.0807626	0.310871
PFL_4531	PFL_4531	0.563833	0.0283673	0.165578
PFL_4937	PFL_4937	0.562465	0.0789208	0.306433
PFL_5853	mtgA	0.562188	0.0238813	0.147699
PFL_3654	cobN	-0.561796	0.0120581	0.0952082
PFL_5926	potF1	0.561384	0.0925952	0.335513
PFL_5337	PFL_5337	-0.561199	0.105255	0.36018
PFL_2120	PFL_2120	-0.560922	0.33278	0.65031
PFL_3310	ppyR	0.560921	0.342447	0.658999
PFL_3338	PFL_3338	0.56077	0.135889	0.410676
PFL_4821	PFL_4821	0.560753	0.0449637	0.221271
PFL_0486	PFL_0486	0.560702	0.0151364	0.110762
PFL_2208	pedA	-0.5606	0.0599253	0.260443
PFL_3352	PFL_3352	-0.560238	0.482805	0.76746
PFL_0884	PFL_0884	0.559793	0.0584631	0.25805
PFL_4271	panE_2	0.559521	0.0334291	0.183272
PFL_3501	PFL_3501	-0.558223	0.0375608	0.196084
PFL_1437	PFL_1437	-0.558164	0.0285156	0.165667
PFL_0120	PFL_0120	0.557798	0.225496	0.535618
PFL_5884	PFL_5884	0.557744	0.0118688	0.0944045
PFL_1565	PFL_1565	0.556952	0.132465	0.404408
PFL_3100	map_2	-0.556929	0.0684845	0.279686
PFL_4738	PFL_4738	-0.556713	0.294058	0.611356
PFL_0630	PFL_0630	0.556691	0.0174927	0.120781
PFL_2809	PFL_2809	-0.556388	0.130563	0.400095
PFL_3515	PFL_3515	-0.556339	0.0916106	0.334327
PFL_1405	PFL_1405	0.556235	0.0430485	0.214485
PFL_0243	PFL_0243	0.554911	0.0178764	0.122077
PFL_4873	gltK	-0.554541	0.113148	0.373048
PFL_6238	PFL_6238	0.554456	0.0463013	0.225716
PFL_1037	PFL_1037	0.554275	0.262924	0.577802
PFL_2571	PFL_2571	0.553939	0.113576	0.373864
PFL_0358	mutY	0.553685	0.0165223	0.115489
PFL_5904	PFL_5904	0.553117	0.0187604	0.126587
PFL_4522	acsA_1	-0.552963	0.0138454	0.10452
PFL_0434	phaA	0.552962	0.0262245	0.157044
PFL_6010	cyaY	0.552952	0.112246	0.371665
PFL_6193	PFL_6193	0.552822	0.0318436	0.177708
PFL_0562	PFL_0562	0.552819	1	1
PFL_3757	PFL_3757	-0.552687	0.342937	0.658999
PFL_4584	PFL_4584	0.552385	0.125218	0.391475
PFL_0819	smpB	-0.552134	0.281867	0.597708
PFL_2180	PFL_2180	0.551801	0.233409	0.543385
PFL_1638	fliF	0.551742	0.0639254	0.269369
PFL_5723	fdhA	0.551376	0.0286269	0.166004
PFL_0094	PFL_0094	-0.5509	0.10384	0.358094
PFL_2103	rbsC	-0.550775	0.0821913	0.314041
PFL_1669	cheZ	-0.550666	0.0697776	0.282558
PFL_3570	PFL_3570	-0.550143	0.0518791	0.239691
PFL_5547	PFL_5547	0.550034	0.0130575	0.100896
PFL_1052	ygiT	0.549671	0.363496	0.678003
PFL_2141	aepX	-0.549516	0.189098	0.491939
PFL_4263	ohr	0.549103	0.140518	0.420339
PFL_0442	PFL_0442	0.548976	0.0390588	0.201206
PFL_6154	PFL_6154	0.548804	0.0216978	0.138884
PFL_2548	hydA	-0.548702	0.0270564	0.159653
PFL_2701	PFL_2701	-0.548614	0.253063	0.566526
PFL_5688	PFL_5688	0.548422	0.11275	0.372535
PFL_2325	PFL_2325	0.548246	0.113424	0.37376
PFL_5996	PFL_5996	0.548116	0.0454355	0.223164
PFL_4789	PFL_4789	-0.548039	0.182747	0.488116
PFL_4995	PFL_4995	0.547997	0.281384	0.597217
PFL_6178	mntA	0.547242	0.0204177	0.133713
PFL_5197	PFL_5197	0.547189	0.0267031	0.158994
PFL_6124	PFL_6124	0.547089	0.169143	0.468288
PFL_2127	llpA2	0.547059	0.032282	0.179351
PFL_2583	PFL_2583	0.546989	0.0632643	0.26767
PFL_1021	algK	0.546987	0.0821397	0.314041
PFL_0495	putA	-0.546968	0.0162932	0.115222
PFL_1381	PFL_1381	0.546915	0.0590231	0.258688
PFL_1337	PFL_1337	-0.546502	0.180348	0.484769
PFL_0268	lpdA_2	-0.546366	0.0355701	0.189992
PFL_5837	pilT	0.546203	0.0201516	0.132668
PFL_2687	PFL_2687	0.546038	0.549097	0.80915
PFL_3016	PFL_3016	-0.54565	0.0155605	0.112214
PFL_3775	PFL_3775	-0.545578	0.126477	0.39305
PFL_5123	PFL_5123	0.545306	0.0881903	0.326934
PFL_5240	PFL_5240	0.545018	0.0546552	0.24684
PFL_5150	PFL_5150	-0.544888	0.0236367	0.147062
PFL_5424	amn	0.544583	0.0270703	0.159653
PFL_0979	sdaB	0.544439	0.077148	0.301618
PFL_2471	PFL_2471	0.543884	0.0855396	0.321168
PFL_3803	PFL_3803	-0.543747	0.206123	0.513288
PFL_4834	PFL_4834	0.543501	0.0407841	0.206507
PFL_4555	PFL_4555	-0.543263	0.091771	0.334327
PFL_4008	PFL_4008	0.54318	0.35828	0.672231
PFL_4632	alkA	0.543138	0.0462587	0.225716
PFL_3241	mexF	-0.542944	0.0270367	0.159653
PFL_0695	PFL_0695	0.542927	0.043444	0.216021
PFL_5957	phlD	0.542865	0.0203482	0.133539
PFL_6281	PFL_6281	-0.54262	0.132661	0.404609
PFL_5729	glyA_3	-0.542517	0.020568	0.134415
PFL_5907	PFL_5907	0.542294	0.0208879	0.135228
PFL_3462	PFL_3462	-0.542259	0.0625416	0.266282
PFL_1768	PFL_1768	0.542207	0.160408	0.455227
PFL_5370	PFL_5370	0.541461	0.0769419	0.30138
PFL_4345	PFL_4345	0.541082	0.127615	0.394828
PFL_2929	PFL_2929	-0.540791	0.0344335	0.186642
PFL_6041	PFL_6041	0.540787	0.017075	0.11829
PFL_5225	PFL_5225	0.540661	0.11441	0.375682
PFL_0469	PFL_0469	0.54052	0.0148543	0.109612
PFL_4180	PFL_4180	-0.540296	0.0473852	0.227536
PFL_1535	oprO	0.540197	0.0386466	0.200075
PFL_0142	PFL_0142	0.540108	0.0179502	0.122447
PFL_3009	PFL_3009	-0.539692	0.0373415	0.195267
PFL_4706	PFL_4706	-0.539642	0.0232049	0.145539
PFL_1231	recA	-0.539276	0.411329	0.715295
PFL_2850	PFL_2850	0.539174	0.116121	0.378244
PFL_1276	PFL_1276	-0.539119	0.224366	0.534155
PFL_2834	ccoN_3	-0.538813	0.0398738	0.203854
PFL_2649	PFL_2649	0.538473	0.0274719	0.16141
PFL_3143	zwf_1	-0.538319	0.0657996	0.273884
PFL_6185	PFL_6185	0.537943	0.0808514	0.311016
PFL_4330	PFL_4330	-0.537676	0.0354779	0.189676
PFL_2840	PFL_2840	-0.537054	0.0344229	0.186642
PFL_2289	PFL_2289	-0.536962	0.0999495	0.35129
PFL_5486	PFL_5486	-0.536947	0.285504	0.602753
PFL_3270	acrA	-0.536659	0.0620742	0.265501
PFL_0589	PFL_0589	0.536586	0.0247178	0.150335
PFL_4122	PFL_4122	-0.536317	0.153849	0.443394
PFL_5462	PFL_5462	0.536001	0.0584311	0.25805
PFL_0737	PFL_0737	0.535509	0.42115	0.723564
PFL_0761	PFL_0761	0.534887	0.288975	0.604952
PFL_3573	PFL_3573	-0.534826	0.093951	0.338419
PFL_2920	PFL_2920	0.53482	0.359553	0.673215
PFL_2656	PFL_2656	-0.534799	0.0543533	0.246262
PFL_2629	PFL_2629	0.534432	0.318208	0.633567
PFL_6027	PFL_6027	0.534325	0.0157727	0.113041
PFL_3426	PFL_3426	-0.534125	0.562429	0.818987
PFL_1557	PFL_1557	-0.533586	0.0346493	0.186914
PFL_1443	PFL_1443	0.5329	0.0304241	0.171787
PFL_6168	PFL_6168	0.532786	0.0337736	0.184074
PFL_3013	PFL_3013	-0.532719	0.0845346	0.318886
PFL_1459	PFL_1459	-0.532637	0.191791	0.494268
PFL_5856	ftsE	0.532577	0.0282946	0.165308
PFL_2376	PFL_2376	-0.532559	0.383171	0.692912
PFL_4576	PFL_4576	-0.531923	0.161972	0.457075
PFL_2860	mdtB	-0.531596	0.0284371	0.165619
PFL_2755	PFL_2755	0.531583	0.266213	0.581745
PFL_3997	PFL_3997	0.531428	0.337452	0.655332
PFL_6197	PFL_6197	0.53141	0.0208501	0.135228
PFL_2945	PFL_2945	-0.531349	0.0553417	0.249218
PFL_1608	PFL_1608	0.531319	0.440696	0.737502
PFL_3227	PFL_3227	-0.531201	0.124281	0.391196
PFL_0039	PFL_0039	0.531012	0.0562644	0.252278
PFL_1340	PFL_1340	0.530704	0.0477547	0.22862
PFL_4036	PFL_4036	0.530691	0.11164	0.370824
PFL_3786	PFL_3786	-0.530073	0.443186	0.738999
PFL_6073	PFL_6073	0.529983	0.0466239	0.225716
PFL_2773	PFL_2773	-0.529538	0.201497	0.506427
PFL_1996	PFL_1996	-0.529225	0.108724	0.366017
PFL_1510	PFL_1510	0.528872	0.107302	0.362338
PFL_0375	PFL_0375	-0.52874	0.164612	0.460145
PFL_5903	PFL_5903	0.528643	0.01993	0.131906
PFL_2276	tsx	-0.528422	0.0882688	0.32703
PFL_4349	PFL_4349	-0.528347	0.0809501	0.311016
PFL_4600	PFL_4600	0.527948	0.058991	0.258688
PFL_4464	PFL_4464	-0.52784	0.041726	0.210176
PFL_0139	PFL_0139	0.527553	0.0671	0.276227
PFL_6288	prrF2	0.527414	0.379543	0.69137
PFL_0739	rrfB	-0.527355	0.428576	0.728148
PFL_3318	PFL_3318	-0.527341	0.106888	0.362019
PFL_0804	PFL_0804	0.526632	0.32404	0.639861
PFL_5471	eutA	0.52603	0.031171	0.174894
PFL_2283	PFL_2283	-0.52578	0.0552245	0.248928
PFL_0373	grxC	0.525747	0.127439	0.394477
PFL_3836	PFL_3836	0.525698	0.133596	0.406466
PFL_3652	PFL_3652	-0.525414	0.0783702	0.305247
PFL_4824	PFL_4824	-0.525053	0.176579	0.480023
PFL_2414	PFL_2414	0.52472	0.572964	0.822665
PFL_2075	dedD	-0.524552	0.143896	0.426347
PFL_2898	PFL_2898	-0.524379	0.0644115	0.270219
PFL_4191	pvdY	-0.524295	0.113937	0.374655
PFL_3532	PFL_3532	-0.524213	0.0686441	0.279985
PFL_4250	PFL_4250	0.524117	0.13311	0.40557
PFL_3480	PFL_3480	-0.524091	0.0476481	0.228599
PFL_1230	cinA	0.524024	0.0891163	0.329063
PFL_4369	allA	-0.523682	0.254594	0.568285
PFL_0391	PFL_0391	0.523652	0.01602	0.114156
PFL_0406	hutH_1	0.523564	0.0340381	0.184982
PFL_5473	eutB	0.523249	0.0368174	0.193501
PFL_3027	PFL_3027	-0.523203	0.0613822	0.263647
PFL_5284	PFL_5284	0.523164	0.0267454	0.159093
PFL_6138	PFL_6138	0.522982	0.0207519	0.135111
PFL_3583	PFL_3583	-0.522922	0.4522	0.74755
PFL_4416	PFL_4416	0.522718	0.117493	0.380326
PFL_0676	PFL_0676	0.522605	0.0252052	0.152851
PFL_3821	PFL_3821	0.521521	0.238153	0.547717
PFL_0149	PFL_0149	0.521481	0.040136	0.204891
PFL_0535	PFL_0535	0.52115	0.0300336	0.16989
PFL_5035	cyoC_2	-0.520982	0.260001	0.574419
PFL_3759	PFL_3759	-0.520932	0.421688	0.72369
[truncated: 4,230 more rows]

## Sheet: Table_S3
Table S3. Differential frequencies of Pseudomonas protegens Pf-5 gene insertions between wheat root colonisation and control mutant pools
locus_tag	gene_name	log2FoldChange	p-value	q-value
PFL_6226	gidA	-8.62491	3.88624e-10	3.61188e-08
PFL_1876	oprF	-8.55537	5.34417e-06	0.000214698
PFL_5444	PFL_5444	-8.08234	3.01649e-06	0.000132279
PFL_5589	rpoB	-7.84757	0.000202872	0.00429688
PFL_0844	infB	-7.50872	0.000226947	0.00463151
PFL_3232	PFL_3232	-7.49736	1.23759e-06	6.21488e-05
PFL_1063	valS	-7.48195	3.3716e-05	0.00100937
PFL_1194	pyrG	-7.46228	1.78457e-05	0.00058487
PFL_4476	PFL_4476	-7.39082	2.98542e-06	0.000131845
PFL_5646	PFL_5646	-7.35385	3.36749e-05	0.00100937
PFL_1191	dnaE	-7.3197	0.000424271	0.00741945
PFL_5588	rpoC	-7.21326	1.53711e-05	0.000520194
PFL_5981	rho	-7.17015	1.88731e-05	0.000606799
PFL_0520	PFL_0520	-7.13106	9.09698e-05	0.00227498
PFL_4016	PFL_4016	-7.08765	6.81417e-05	0.00176066
PFL_4182	dsbD	-7.06451	7.72355e-05	0.00196304
PFL_0827	dnaK	-6.99687	7.08164e-05	0.00181471
PFL_5163	ispE	-6.92078	0.000396801	0.00701435
PFL_6067	exbB1	-6.89582	0.000582305	0.00934539
PFL_5159	prfA	-6.86123	0.000107504	0.00261494
PFL_1973	PFL_1973	-6.82386	0.000363117	0.00665038
PFL_0517	PFL_0517	-6.81748	0.000202755	0.00429688
PFL_4972	secD	-6.80905	0.000142059	0.00331313
PFL_0843	nusA	-6.79522	0.00020119	0.00429688
PFL_1180	uppS	-6.78826	0.000381601	0.00684793
PFL_5834	pyrC	-6.78821	0.00038002	0.00683927
PFL_1010	PFL_1010	-6.76535	0.000326108	0.00615357
PFL_0439	argS	-6.67613	0.000390099	0.00693098
PFL_4314	gyrA	-6.67524	0.00052505	0.00871863
PFL_0002	dnaN	-6.5974	0.000444787	0.00765107
PFL_1192	accA	-6.58924	0.000544287	0.0089277
PFL_1196	eno	-6.04469	1.39055e-12	2.06166e-10
PFL_5270	dksA	-5.52037	4.05054e-09	3.19275e-07
PFL_0831	carB	-5.15429	4.34115e-05	0.00125731
PFL_0836	ftsH	-4.99908	3.64239e-20	1.13406e-17
PFL_1776	PFL_1776	-4.94905	2.65232e-06	0.000121567
PFL_3987	clpP	-4.84137	4.12776e-06	0.000171357
PFL_6063	spoT	-4.69071	0.000527436	0.00873496
PFL_6004	argH	-4.6333	9.07231e-12	1.15292e-09
PFL_1875	sigX	-4.42899	3.58474e-05	0.00106296
PFL_4853	argG	-4.42892	8.13724e-08	5.44845e-06
PFL_0371	gpmI	-4.24885	9.84955e-11	1.07602e-08
PFL_4348	aroC	-4.23402	5.7075e-05	0.00156567
PFL_4306	wbpL	-3.80814	1.18556e-09	1.05464e-07
PFL_3786	PFL_3786	-3.77652	4.41209e-05	0.00126609
PFL_1666	fleN	-3.6823	2.90395e-08	2.10266e-06
PFL_1721	sucC	-3.66165	2.67725e-06	0.000121688
PFL_0387	thiI	-3.64098	4.04878e-06	0.00017035
PFL_4183	PFL_4183	-3.60874	4.68173e-14	8.10705e-12
PFL_1741	gpsA	-3.49133	1.65903e-16	3.97338e-14
PFL_5102	PFL_5102	-3.3195	1.17241e-06	5.98409e-05
PFL_5274	cbrB	-3.27856	1.3054e-25	5.80624e-23
PFL_6125	purK	-3.22737	1.39619e-08	1.04748e-06
PFL_1972	PFL_1972	-3.16509	2.95933e-06	0.000131627
PFL_6157	oadA	-3.12671	1.18092e-27	6.68506e-25
PFL_3900	nuoE	-3.02915	2.41492e-06	0.000112222
PFL_0666	purH	-3.02758	2.27276e-08	1.665e-06
PFL_0037	trpB	-2.99881	6.70634e-05	0.0017473
PFL_3554	PFL_3554	-2.92431	9.00012e-35	1.12087e-31
PFL_1445	PFL_1445	-2.92326	0.000229084	0.00463151
PFL_3907	nuoL	-2.90406	1.85936e-11	2.22658e-09
PFL_6055	argB	-2.88923	1.85696e-06	8.82694e-05
PFL_5911	serA	-2.87413	7.78998e-07	4.21811e-05
PFL_5611	argC	-2.87039	8.58236e-11	9.54328e-09
PFL_6158	accC_1	-2.86038	1.1078e-25	5.30634e-23
PFL_5098	PFL_5098	-2.83152	1.45964e-09	1.24509e-07
PFL_3563	gacA	-2.77208	2.00539e-18	5.20316e-16
PFL_5100	PFL_5100	-2.76968	1.26158e-06	6.28468e-05
PFL_5097	ilvB	-2.74135	1.52191e-15	3.2679e-13
PFL_5494	PFL_5494	-2.71947	3.32564e-09	2.72484e-07
PFL_1513	PFL_1513	-2.66529	6.32597e-22	2.31717e-19
PFL_3399	galU	-2.62974	0.000335986	0.00626403
PFL_5093	PFL_5093	-2.62153	1.4264e-05	0.000490729
PFL_1883	PFL_1883	-2.60764	1.17293e-08	9.01706e-07
PFL_4451	gacS	-2.59541	7.11481e-46	2.2152e-42
PFL_5253	ilvC	-2.58454	3.79429e-05	0.00111977
PFL_1076	purL	-2.56169	5.28214e-13	8.22298e-11
PFL_4440	purM	-2.53065	1.9541e-06	9.21832e-05
PFL_1974	tal	-2.50808	8.44888e-10	7.62481e-08
PFL_5280	pgi	-2.47908	9.30446e-25	3.86259e-22
PFL_0174	PFL_0174	-2.44023	3.91246e-07	2.29768e-05
PFL_0036	trpA	-2.42497	3.03605e-05	0.000917742
PFL_5094	rfbF	-2.42237	5.17842e-06	0.00020939
PFL_5941	argA	-2.41607	1.70802e-15	3.54528e-13
PFL_0923	ttg2C	-2.41299	1.19108e-06	6.02998e-05
PFL_2064	leuD	-2.40538	9.74184e-05	0.00239773
PFL_4312	pheA	-2.38537	0.000251083	0.00502666
PFL_5645	PFL_5645	-2.37727	1.93904e-13	3.26335e-11
PFL_1515	PFL_1515	-2.37518	2.81392e-26	1.46019e-23
PFL_2063	leuC	-2.3515	4.89876e-06	0.000202017
PFL_1685	ccmF	-2.32049	0.000439432	0.00760095
PFL_4305	wbpM	-2.30796	7.05685e-13	1.07178e-10
PFL_3902	nuoG	-2.29561	1.75896e-10	1.79558e-08
PFL_3885	clpA	-2.29256	6.57049e-20	1.94831e-17
PFL_5829	tonB3	-2.28072	0.000397634	0.00701435
PFL_0085	dsbA	-2.26503	4.54139e-07	2.61845e-05
PFL_5623	trpG	-2.24695	0.000208387	0.00438388
PFL_3880	ftsK	-2.23615	1.45924e-06	7.15487e-05
PFL_4442	PFL_4442	-2.23408	1.84013e-10	1.82792e-08
PFL_5095	rfbG	-2.21931	1.71118e-12	2.47803e-10
PFL_5622	trpD	-2.19098	5.2589e-05	0.00146193
PFL_1514	PFL_1514	-2.18501	3.00805e-16	6.6897e-14
PFL_5096	PFL_5096	-2.17396	3.94816e-07	2.29768e-05
PFL_5273	cbrA	-2.17093	8.75566e-28	5.45215e-25
PFL_0450	aroK	-2.13216	0.000305242	0.00585006
PFL_3036	PFL_3036	-2.13023	5.51017e-06	0.000217163
PFL_1257	PFL_1257	-2.084	1.34275e-07	8.44573e-06
PFL_5099	PFL_5099	-2.07463	2.64518e-05	0.000815423
PFL_0741	recB	-2.04503	1.69181e-08	1.25416e-06
PFL_5449	PFL_5449	-2.04368	2.00305e-10	1.9415e-08
PFL_0555	motA	2.0014	4.68691e-14	8.10705e-12
PFL_4192	PFL_4192	2.10887	1.26735e-35	1.97294e-32
PFL_1207	rpoS	2.44296	3.21461e-31	3.33623e-28
PFL_1670	cheA	2.51674	4.30278e-18	1.07174e-15
PFL_5918	PFL_5918	2.52991	2.28623e-22	8.89772e-20
PFL_6017	PFL_6017	2.65413	1.08437e-30	9.64627e-28
PFL_4092	fpvA	2.79938	1.34038e-54	8.34652e-51
PFL_1676	PFL_1676	2.98638	1.16584e-10	1.25167e-08
PFL_4481	PFL_4481	4.19239	6.12338e-45	1.27101e-41
PFL_6072	PFL_6072	4.34962	6.77197e-30	4.68545e-27
PFL_1668	cheY	4.42362	7.38378e-12	9.57891e-10
PFL_4767	aspS	-6.73136	0.000650017	0.01017
PFL_0304	rfbA	-6.65016	0.000654859	0.0102201
PFL_5103	PFL_5103	-2.17328	0.000675869	0.0104174
PFL_0508	aceF	-2.58475	0.000687065	0.0105378
PFL_5631	rpe	-6.87069	0.000696479	0.010656
PFL_0451	aroB	-2.32018	0.000746953	0.0112079
PFL_0425	ubiB	-6.64409	0.000778608	0.0114619
PFL_1184	yaeT	-6.64402	0.000774923	0.0114619
PFL_3286	PFL_3286	-3.72834	0.000777051	0.0114619
PFL_5510	dxs	-7.16524	0.00079319	0.0115784
PFL_1713	gltA	-6.5131	0.000795819	0.0115784
PFL_3912	cysS	-3.7883	0.00080656	0.011653
PFL_0025	PFL_0025	-2.20279	0.000832	0.0119375
PFL_5321	ileS	-3.33408	0.000977443	0.0135167
PFL_6036	alr	-6.73271	0.00102228	0.0138687
PFL_4758	tolB	-7.01795	0.00109514	0.0145404
PFL_4950	engA	-6.64276	0.00113822	0.0148902
PFL_4504	rsmA	-2.61953	0.00114676	0.0149078
PFL_4781	secA	-6.30118	0.00127777	0.0161066
PFL_1873	PFL_1873	-3.96867	0.00127757	0.0161066
PFL_4770	PFL_4770	-2.36702	0.00134063	0.0166963
PFL_5517	thiL	-6.84948	0.00141733	0.0173468
PFL_4609	pgl	-2.71261	0.00153619	0.0182903
PFL_0665	purD	-2.24036	0.00155185	0.0183714
PFL_0557	rsgA	-2.21662	0.00161545	0.0188027
PFL_5663	rpoD	-7.03212	0.00164936	0.0190549
PFL_5445	lipA	-3.89208	0.00164916	0.0190549
PFL_0913	ptsN	-2.37719	0.00172566	0.019574
PFL_0530	hldE	-6.3434	0.00180177	0.020252
PFL_1718	sucA	-6.93193	0.00183297	0.0204854
PFL_1104	thrC	-6.78319	0.00183569	0.0204854
PFL_1716	sdhA	-6.09182	0.00185753	0.0206183
PFL_2633	acnB	-6.31914	0.00186694	0.0206672
PFL_4506	alaS	-6.4466	0.00206574	0.0221322
PFL_1686	dsbE	-3.80906	0.00206918	0.0221322
PFL_1933	pdxB	-6.5982	0.00210144	0.0223305
PFL_1818	PFL_1818	-6.59825	0.00210794	0.0223614
PFL_1210	prtR	-6.34291	0.00216153	0.0228133
PFL_2671	PFL_2671	2.12732	0.00221483	0.0231794
PFL_1904	dnaX	-6.51477	0.00226091	0.0235196
PFL_0388	typA	-6.54891	0.00230258	0.0237653
PFL_0455	hemE	-6.00098	0.00234326	0.0238422
PFL_0848	pnp	-6.30853	0.00235058	0.0238761
PFL_2111	thrS_1	-6.26223	0.00235425	0.0238761
PFL_4939	guaA	-6.18038	0.00239338	0.0240226
PFL_1093	ffh	-6.18049	0.00240349	0.0240234
PFL_3992	folD	-6.18047	0.00240189	0.0240234
PFL_0013	glyS	-6.70921	0.00253916	0.0248216
PFL_5087	trpS	-6.24724	0.0025537	0.0248856
PFL_1286	nhaA	-6.97766	0.00262584	0.0253113
PFL_1182	dxr	-6.48142	0.00264838	0.0254801
PFL_2053	PFL_2053	2.66802	0.00269639	0.0258712
PFL_0545	parE	-6.64767	0.00276667	0.0263426
PFL_5066	PFL_5066	-7.16846	0.00315461	0.0288455
PFL_4961	hscA	-5.75016	0.00327181	0.0296991
PFL_3906	nuoK	-2.20431	0.00337538	0.0302425
PFL_5060	murC	-5.851	0.00342977	0.0305977
PFL_4378	htrB	-2.839	0.00344381	0.0306789
PFL_2072	trpF	-2.14602	0.00360268	0.0316863
PFL_0583	dnaB_2	-6.22419	0.00365002	0.0319126
PFL_1682	ccmC	-3.06898	0.00367515	0.0320072
PFL_6212	glmS	-6.33768	0.00368055	0.0320095
PFL_5585	fusA	-5.76339	0.00373135	0.032271
PFL_1760	PFL_1760	-2.54418	0.00377741	0.0325362
PFL_5786	tkt	-6.93186	0.00415464	0.0348053
PFL_4940	guaB	-6.95813	0.00432249	0.0357452
PFL_4958	ndk	-6.90508	0.00437295	0.0359
PFL_4855	pyrC	-6.26071	0.00439895	0.0359951
PFL_5439	leuS	-5.87205	0.00450347	0.036467
PFL_1802	holB	-5.74573	0.00457892	0.0369338
PFL_5857	ftsY	-6.79439	0.00468075	0.0375123
PFL_0001	dnaA	-6.21943	0.00497368	0.0390061
PFL_1208	fdxA	-5.84773	0.0050192	0.0390061
PFL_1193	tilS	-3.36477	0.00502633	0.0390061
PFL_1261	dcd	-3.05514	0.00505927	0.0390869
PFL_2464	PFL_2464	-2.87598	0.005071	0.0390888
PFL_5563	rplO	-5.68561	0.00509725	0.0391376
PFL_0838	glmM	-5.68396	0.00509496	0.0391376
PFL_6053	dut	-5.64765	0.00515543	0.0393417
PFL_0273	gshA	-2.88536	0.00514788	0.0393417
PFL_1074	pdxJ	-5.61775	0.00521391	0.0397393
PFL_1444	ygfZ	-5.57838	0.00522565	0.0397801
PFL_2049	gltX	-6.07629	0.00536656	0.0405858
PFL_0826	grpE	-6.07632	0.00538134	0.0406177
PFL_4969	suhB	-5.65786	0.00544011	0.040962
PFL_5067	ftsI	-6.23934	0.00546548	0.0410176
PFL_5965	PFL_5965	-6.18078	0.00546726	0.0410176
PFL_5798	ahcY	-6.18086	0.00548257	0.041083
PFL_1777	PFL_1777	-3.42873	0.00552737	0.0412937
PFL_5562	secY	-6.67808	0.00561218	0.0415542
PFL_6219	atpH	-6.02581	0.00564195	0.041725
PFL_0893	gatB	-5.58902	0.00574691	0.0421012
PFL_5346	glyA_2	-5.58901	0.00574575	0.0421012
PFL_5519	ribE	-5.58894	0.00572961	0.0421012
PFL_6069	tonB1	-5.63136	0.00626354	0.0447283
PFL_1892	zipA	-5.63129	0.00627629	0.044768
PFL_1170	dapD	-5.69478	0.00636602	0.0451494
PFL_0305	rfbB	-6.05926	0.00645769	0.0452472
PFL_0014	glyQ	-6.54831	0.00650757	0.0455101
PFL_4403	PFL_4403	-3.87029	0.00657428	0.0458432
PFL_5651	apaH	-2.12406	0.00701691	0.0480401
PFL_1186	lpxD	-3.40829	0.00703098	0.0480592
PFL_6229	trmE	-2.11482	0.00747872	0.0505986
PFL_0527	msbA	-6.17772	0.00754412	0.050831
PFL_4308	rpsA	-5.95964	0.00753069	0.050831
PFL_0558	orn	-5.95964	0.00755077	0.050831
PFL_6214	glmU	-5.98047	0.00758483	0.0509006
PFL_3904	nuoI	-2.10947	0.00805339	0.0530111
PFL_0847	rpsO	-5.50518	0.00818574	0.0536544
PFL_4759	tolA	-5.5464	0.00827378	0.0539485
PFL_1680	ccmA	-2.37733	0.00865507	0.0557343
PFL_1103	hom	-6.32923	0.00877158	0.0564262
PFL_3218	PFL_3218	-2.80628	0.00902255	0.0573886
PFL_1176	rpsB	-5.5168	0.00917722	0.0581941
PFL_1986	PFL_1986	-5.55521	0.00942367	0.0591945
PFL_5158	prmC	-3.29764	0.00950829	0.0595057
PFL_5967	ubiH	-6.24796	0.00978658	0.0607335
PFL_6230	yidCoxaA	-5.44113	0.00980431	0.0607477
PFL_5330	PFL_5330	-2.3836	0.0103027	0.062226
PFL_6289	rsmX	-2.29709	0.0106446	0.0640425
PFL_0915	rpoN	-3.26171	0.0107403	0.0643073
PFL_5063	murD	-6.16164	0.0109475	0.0649859
PFL_0552	psd	-5.90439	0.0109318	0.0649859
PFL_1177	tsf	-6.16168	0.0109617	0.0649871
PFL_5514	ribA	-5.4954	0.0111873	0.0658149
PFL_5061	murG	-2.16419	0.0111571	0.0658149
PFL_4838	groL	-5.49554	0.0112161	0.0658891
PFL_0513	waaG	-6.07085	0.0112997	0.0661931
PFL_4309	cmk	-5.99688	0.0118327	0.068098
PFL_0302	rfbD	-5.62009	0.0121792	0.0693703
PFL_0935	cysD	-6.07011	0.0124964	0.0706969
PFL_1137	prfB	-5.91767	0.012486	0.0706969
PFL_4505	lysC	-5.68921	0.0127575	0.0718275
PFL_2116	pheT	-6.0224	0.0139828	0.0758458
PFL_5557	rplQ	-2.59784	0.0139765	0.0758458
PFL_1722	sucD	-2.54482	0.0143308	0.0768728
PFL_5647	surA	-5.80815	0.0143617	0.0769621
PFL_1138	lysS	-5.86952	0.0151186	0.0795466
PFL_5129	PFL_5129	-5.56102	0.0151117	0.0795466
PFL_5452	mrdA_2	-2.50002	0.0151602	0.0795466
PFL_1942	topA_1	-3.52553	0.0152311	0.0797678
PFL_5057	ftsA	-5.81277	0.0154493	0.0806393
PFL_5788	metK	-5.48881	0.0154956	0.0808135
PFL_5429	hemL	-5.48887	0.0155094	0.0808175
PFL_0571	purA	-5.86716	0.016737	0.0851481
PFL_3049	PFL_3049	-2.54985	0.0169948	0.0859682
PFL_1961	lolC	-5.27791	0.0170328	0.0860903
PFL_1779	PFL_1779	-5.27805	0.0170671	0.0861111
PFL_1256	proS	-5.27819	0.0171031	0.0861217
PFL_4954	ispG	-5.69534	0.0182067	0.0896939
PFL_5436	lnt	-5.69526	0.0181804	0.0896939
PFL_4501	PFL_4501	-5.42051	0.018244	0.0898066
PFL_0667	fis	-3.72761	0.018954	0.0923524
PFL_0080	thrB	-2.32893	0.0210053	0.0985682
PFL_1820	etfA	-5.63541	0.0212128	0.0991643
PFL_1202	ispF	-5.26799	0.0232987	0.105744
PFL_5657	folK_2	-5.2181	0.0233281	0.105773
PFL_1795	fabD	-5.62991	0.0234142	0.105939
PFL_0548	parC	-5.63007	0.0234718	0.105989
PFL_5441	holA	-5.20112	0.023665	0.106552
PFL_6218	atpA	-5.12304	0.0245889	0.109524
PFL_0303	rfbC	-2.76743	0.027145	0.116134
PFL_3799	PFL_3799	2.38751	0.027251	0.116385
PFL_3879	lolA	-5.19093	0.0279323	0.118403
PFL_5980	ubiD	-2.39654	0.028253	0.119357
PFL_4761	tolQ	-5.49499	0.0285766	0.120384
PFL_1165	dapE	-5.49517	0.0286442	0.120437
PFL_1720	lpdA_1	-5.10018	0.0309882	0.127964
PFL_4381	minE	-5.44299	0.0311065	0.128109
PFL_0420	tatC	-2.15114	0.0314934	0.129104
PFL_2081	PFL_2081	-2.84079	0.0324996	0.131412
PFL_5561	rpsM	-5.3454	0.0353997	0.138812
PFL_5660	gcp	-2.26813	0.0369029	0.142996
PFL_5883	folA	-4.9549	0.0370496	0.143208
PFL_1778	lpxK	-3.28068	0.0387264	0.147944
PFL_6222	atpB	-5.18908	0.0387792	0.147981
PFL_1179	frr	-5.18926	0.0388487	0.148029
PFL_0945	trxB_1	-5.18945	0.0389197	0.148047
PFL_3984	hupB	-5.30018	0.0406045	0.152868
PFL_1095	rimM	-4.91567	0.043521	0.160739
PFL_1070	lepB	-4.91564	0.0435119	0.160739
PFL_3048	PFL_3048	-3.2319	0.0450861	0.164727
PFL_5167	pth	-5.17913	0.0453441	0.165045
PFL_3913	glnS	-5.1795	0.0454825	0.16505
PFL_5318	ispH	-5.17933	0.0454169	0.16505
PFL_5081	rpsI	-5.17926	0.0453921	0.16505
PFL_0579	rpsF	-5.17972	0.0455651	0.165057
PFL_0021	fmt	-5.17997	0.0456581	0.165202
PFL_3915	lpxH	-2.12795	0.0537684	0.183461
PFL_6031	rep	-2.1432	0.0562137	0.18952
PFL_5592	rplA	-4.90385	0.0564763	0.190199
PFL_4786	purU_1	-4.9041	0.0565698	0.190308
PFL_5064	mraY	-4.90406	0.0565555	0.190308
PFL_0386	glnA_2	-4.90456	0.0567456	0.190385
PFL_3891	trmU	-4.90437	0.0566732	0.190385
PFL_5559	rpsD	-4.78059	0.0578422	0.192303
PFL_5165	prs	-4.78079	0.0579079	0.192418
PFL_0393	fbp	-4.78104	0.0579889	0.192585
PFL_5238	PFL_5238	-4.78281	0.0582143	0.192924
PFL_1149	yeaZ	-4.78281	0.0582148	0.192924
PFL_4264	efp	-4.78274	0.0582708	0.193007
PFL_3780	PFL_3780	-4.7715	0.0585057	0.193476
PFL_1963	lolE	-4.99284	0.0605159	0.197163
PFL_5055	lpxC	-4.99264	0.0604424	0.197163
PFL_4963	iscA	-4.63578	0.0605553	0.197163
PFL_5581	rplD	-4.63568	0.0604954	0.197163
PFL_0083	ysxC	-4.99317	0.0606414	0.197187
PFL_0837	folP	-4.9931	0.0606124	0.197187
PFL_1687	cycL	-2.6776	0.0622947	0.200574
PFL_0533	PFL_0533	-4.83648	0.0630419	0.202212
PFL_1684	ccmE	-2.57379	0.0678694	0.212704
PFL_1877	pyrD	-2.25869	0.0698985	0.21687
PFL_5567	rplF	-4.8045	0.0730321	0.222927
PFL_3561	pgsA	-4.80484	0.0731715	0.223024
PFL_4757	pal	-4.80476	0.0731394	0.223024
PFL_0298	cysQ	-4.80505	0.0732597	0.223184
PFL_5982	trxA	-4.85784	0.0763833	0.228893
PFL_6220	atpF	-2.86016	0.0763231	0.228893
PFL_4524	PFL_4524	-4.68369	0.0794529	0.235581
PFL_6068	exbD1	-4.53381	0.0804961	0.237334
PFL_5591	rplJ	-4.53438	0.0806808	0.237362
PFL_5895	thyA	-4.53413	0.0806002	0.237362
PFL_5578	rpsS	-4.53467	0.0807755	0.237371
PFL_5323	mviN	-4.53502	0.0808916	0.237508
PFL_2067	asd	-4.53539	0.0810137	0.237622
PFL_4782	PFL_4782	2.77163	0.0855408	0.245709
PFL_2814	PFL_2814	-2.45906	0.0936253	0.260265
PFL_2113	rpmI	3.4088	0.0940093	0.260871
PFL_5565	rpsE	-4.65196	0.0962949	0.265322
PFL_1780	kdsB	-4.6519	0.0963671	0.265323
PFL_2126	PFL_2126	-4.65189	0.0963802	0.265323
PFL_0511	rfaF	-4.56915	0.0967797	0.265952
PFL_3893	purB	-4.56913	0.0967397	0.265952
PFL_5658	folB_2	-4.56911	0.0966766	0.265952
PFL_3441	PFL_3441	2.60539	0.0968932	0.266029
PFL_1068	PFL_1068	-2.21782	0.0980163	0.267931
PFL_5558	rpoA	-4.40965	0.0983236	0.268183
PFL_1198	ispD	-4.40971	0.0984013	0.268277
PFL_0526	PFL_0526	-2.44207	0.100165	0.270951
PFL_5607	tyrS	-4.48523	0.101927	0.273578
PFL_4437	hda	-4.48539	0.102024	0.273719
PFL_5648	pdxA	-4.3177	0.106252	0.280948
PFL_0829	dapB	-2.50022	0.107272	0.282446
PFL_5328	rpmA	-4.62928	0.113462	0.292352
PFL_2112	infC	-4.62919	0.11351	0.292352
PFL_5586	rpsG	-4.24214	0.117651	0.298417
PFL_5582	rplC	-4.24258	0.117797	0.29848
PFL_5579	rplB	-4.24301	0.117937	0.298656
PFL_5573	rpsQ	-4.24346	0.118085	0.298786
PFL_4960	fdx	-4.24389	0.118228	0.298907
PFL_4355	folE3	-4.24426	0.118349	0.298969
PFL_1188	lpxA	-4.24504	0.118609	0.299168
PFL_2073	accD	-4.2447	0.118496	0.299168
PFL_1178	pyrH	-4.24548	0.118756	0.29939
PFL_0027	hemF	-4.24593	0.118905	0.299571
PFL_5056	ftsZ	-2.31059	0.132818	0.321811
PFL_1252	PFL_1252	-2.38685	0.134679	0.323927
PFL_6216	atpD	-2.5725	0.158302	0.361874
PFL_4965	iscS	-2.12188	0.16462	0.370336
PFL_6215	atpC	-4.34118	0.165443	0.372052
PFL_5082	rplM	-4.15256	0.166485	0.373451
PFL_0178	PFL_0178	-2.34632	0.166596	0.373487
PFL_5434	ybeY	-4.18002	0.178438	0.388818
PFL_5587	rpsL	-4.17992	0.178492	0.388818
PFL_5327	cgtA	-4.17987	0.178518	0.388818
PFL_6310	PFL_6310	4.42966	0.180334	0.39154
PFL_1181	cdsA_1	-4.12993	0.181682	0.393233
PFL_0671	accC_2	-3.89442	0.18378	0.394507
PFL_0895	gatC	-3.89399	0.183635	0.394507
PFL_5447	PFL_5447	-3.89395	0.183624	0.394507
PFL_1796	fabG	-3.89388	0.183601	0.394507
PFL_5552	ssb	-3.89367	0.183532	0.394507
PFL_1717	sdhB	-3.89354	0.183489	0.394507
PFL_3876	serS	-3.89348	0.183467	0.394507
PFL_5570	rplE	-3.8934	0.183441	0.394507
PFL_5575	rplP	-3.89298	0.183302	0.394507
PFL_5590	rplL	-3.89254	0.183157	0.394507
PFL_6020	glnK	-3.89207	0.183004	0.394507
PFL_5781	fba	-2.05637	0.22772	0.452462
PFL_5662	dnaG	-2.06961	0.239519	0.464636
PFL_5302	PFL_5302	-2.00504	0.265292	0.494898
PFL_2082	PFL_2082	-2.05955	0.268967	0.49951
PFL_4402	PFL_4402	-4.07781	0.292394	0.525845
PFL_2115	pheS	-4.07777	0.292437	0.525845
PFL_5569	rpsN	-3.85153	0.29285	0.525981
PFL_5869	PFL_5869	-3.66649	0.29447	0.527521
PFL_1096	trmD	-3.9867	0.300678	0.535141
PFL_0422	tatA	-3.4606	0.304345	0.53569
PFL_0427	ubiE	-3.46021	0.304219	0.53569
PFL_0576	PFL_0576	-3.45976	0.304073	0.53569
PFL_1097	rplS	-3.45933	0.303936	0.53569
PFL_1792	PFL_1792	-3.45888	0.303791	0.53569
PFL_6297	srpB	-3.45844	0.30365	0.53569
PFL_1931	tusA	-3.45806	0.30353	0.53569
PFL_3294	dnaQ	-3.45767	0.303404	0.53569
PFL_4971	secF	-3.45727	0.303276	0.53569
PFL_3991	PFL_3991	-3.45725	0.303272	0.53569
PFL_4964	iscU	-3.45698	0.303187	0.53569
PFL_6307	rnpB	-3.45696	0.303178	0.53569
PFL_5478	ppa	-3.45671	0.3031	0.53569
PFL_5160	hemA	-3.45664	0.303079	0.53569
PFL_5571	rplX	-3.4564	0.303001	0.53569
PFL_5593	rplK	-3.45622	0.302944	0.53569
PFL_5594	nusG	-3.45581	0.302816	0.53569
PFL_5868	coaD	-3.57731	0.52907	0.738516
PFL_0515	wapP	-3.22977	0.53056	0.739035
PFL_0824	fur	-3.22976	0.530496	0.739035
PFL_1801	tmk	-3.22976	0.530424	0.739035
PFL_4502	PFL_4502	3.89025	0.534618	0.740354
PFL_0821	PFL_0821	-3.48132	0.532682	0.740354
PFL_0920	kdsD	-3.33495	0.532517	0.740354
PFL_1195	kdsA	-3.33473	0.53243	0.740354
PFL_1714	sdhC	-3.3347	0.532419	0.740354
PFL_5612	PFL_5612	-3.12677	0.533105	0.740354
PFL_0894	gatA	-3.12658	0.53319	0.740354
PFL_0575	PFL_0575	-2.8835	0.534837	0.740354
PFL_0916	lptB	-2.88315	0.534747	0.740354
PFL_0917	lptA	-2.88277	0.534651	0.740354
PFL_6242	PFL_6242	-2.88245	0.534572	0.740354
PFL_1736	fabB	-2.88211	0.534487	0.740354
PFL_6273	PFL_6273	-2.88194	0.534443	0.740354
PFL_5162	lolB	-2.88166	0.534374	0.740354
PFL_5320	lspA	-2.88149	0.534331	0.740354
PFL_5560	rpsK	-2.8813	0.534282	0.740354
PFL_5577	rplV	-2.88117	0.53425	0.740354
PFL_5509	ispA	-2.75663	1	1
PFL_0562	PFL_0562	-2.64321	1	1
PFL_0580	rpsR	-2.01031	1	1
PFL_0835	rrmJ	-2.0102	1	1
PFL_1148	adk	-2.00998	1	1
PFL_1819	etfB	-2.00985	1	1
PFL_1719	sucB	-2.00976	1	1
PFL_2084	PFL_2084	-2.00967	1	1
PFL_5576	rpsC	-2.00946	1	1
PFL_5583	rpsJ	-2.00927	1	1
PFL_6002	hemC	-2.00923	1	1
PFL_6231	rpmH	-2.00902	1	1
PFL_5446	lipB	-1.99779	0.338563	0.569832
PFL_1949	lexA	-1.99555	0.0133319	0.0737933
PFL_1854	PFL_1854	-1.99535	0.00379452	0.0325362
PFL_0664	retS	-1.99057	2.25369e-12	3.18949e-10
PFL_4404	PFL_4404	-1.98855	0.137223	0.328199
PFL_1092	PFL_1092	-1.98813	2.14275e-10	2.02165e-08
PFL_4962	hscB	-1.98034	0.206371	0.424817
PFL_3752	PFL_3752	1.96708	0.00597778	0.0430331
PFL_5426	ladS	1.93527	1.58262e-30	1.23187e-27
PFL_6126	purE	-1.92453	0.000443383	0.00764805
PFL_4265	PFL_4265	-1.91462	0.0346112	0.13681
PFL_2066	leuB	-1.90681	0.00291657	0.0272286
PFL_0740	recC	-1.90333	7.73404e-06	0.000291878
PFL_0004	gyrB	-1.90313	0.0621688	0.200479
PFL_6056	pyrE	-1.88351	0.225393	0.450135
PFL_3545	PFL_3545	-1.87997	1.15753e-06	5.957e-05
PFL_5600	PFL_5600	-1.87948	1	1
PFL_1715	sdhD	-1.87942	1	1
PFL_3986	clpX	-1.8738	2.65507e-06	0.000121567
PFL_2355	PFL_2355	1.86823	0.0747052	0.225772
PFL_0534	PFL_0534	1.8645	9.65553e-06	0.000351608
PFL_1979	PFL_1979	1.83006	0.00639933	0.0452472
PFL_2003	PFL_2003	1.82916	0.0016005	0.0186985
PFL_2530	ilvE	-1.82217	1.97451e-09	1.63937e-07
PFL_5644	PFL_5644	-1.81937	0.000664948	0.0103258
PFL_0512	rfaC	-1.80445	0.175688	0.385199
PFL_1460	purC	-1.80273	0.00789432	0.0521872
PFL_5609	anmK	-1.78784	1.84935e-10	1.82792e-08
PFL_3901	nuoF	-1.78772	2.17104e-05	0.000686248
PFL_1754	pyrF	-1.78275	0.432223	0.655013
PFL_5070	mraZ	-1.7816	0.0162881	0.0834781
PFL_5621	trpC	-1.77932	0.0249679	0.110501
PFL_3335	PFL_3335	-1.77504	0.218831	0.441419
PFL_2077	purF	-1.76816	0.000130871	0.00307523
PFL_4951	yfgL	-1.7665	4.69348e-05	0.00133453
PFL_1951	nagZ	-1.7648	6.62645e-05	0.00174105
PFL_0536	waaA	-1.76374	0.0225188	0.103182
PFL_4313	serC	-1.76171	0.000792759	0.0115784
PFL_4317	ubiG	-1.75792	0.10698	0.282021
PFL_4514	astA	-1.74597	9.93534e-06	0.000357615
PFL_0840	PFL_0840	-1.74247	0.190154	0.403381
PFL_4171	PFL_4171	-1.74235	0.00093797	0.0130665
PFL_0364	hisA	-1.7341	0.0386355	0.147869
PFL_3771	PFL_3771	-1.73042	0.066129	0.209241
PFL_1970	PFL_1970	-1.72629	1.83147e-06	8.77274e-05
PFL_5785	epd	-1.71886	0.0438996	0.162041
PFL_4763	ruvB	-1.71751	0.00116493	0.0150812
PFL_2012	PFL_2012	1.71518	0.0351169	0.138138
PFL_6284	nuoA	-1.71351	0.0102018	0.0619977
PFL_0556	motB	1.71111	1.77972e-18	4.81841e-16
PFL_5843	metW	-1.709	6.77893e-05	0.00175885
PFL_5451	mrdB	-1.70517	0.243404	0.469396
PFL_5822	chpC	1.70329	4.76554e-15	9.57258e-13
PFL_0898	mreD	-1.70248	0.00361796	0.0316864
PFL_1322	PFL_1322	1.69941	0.000965772	0.0134238
PFL_3769	PFL_3769	1.68935	0.0659639	0.20924
PFL_3666	PFL_3666	-1.6877	0.0155736	0.0810165
PFL_0362	hisH	-1.68604	0.00200756	0.0218168
PFL_5656	cca	-1.68421	0.0364573	0.141799
PFL_5254	ilvN	-1.6797	0.00292493	0.0272462
PFL_5013	PFL_5013	1.67477	0.00121446	0.0155927
PFL_1999	PFL_1999	-1.67464	0.00113602	0.0148902
PFL_3908	nuoM	-1.66944	0.00183189	0.0204854
PFL_1683	ccmD	-1.66697	0.140351	0.332432
PFL_0502	PFL_0502	1.66662	8.46646e-15	1.5976e-12
PFL_4052	PFL_4052	-1.66329	0.000574854	0.00929229
PFL_4953	hisS	-1.65683	0.0111929	0.0658149
PFL_0519	PFL_0519	-1.65191	7.67701e-05	0.00195921
PFL_4991	PFL_4991	1.64895	9.59275e-08	6.2223e-06
PFL_6287	rgsA	-1.64327	0.0870701	0.249041
PFL_0309	PFL_0309	1.63498	0.00130368	0.016367
PFL_0365	hisF	-1.62664	0.00114252	0.0149078
PFL_5727	soxD	1.62286	0.00932621	0.0589235
PFL_0839	tpiA	1.60389	0.236976	0.461856
PFL_0509	aceE_2	-1.60082	0.000836665	0.0119768
PFL_2634	PFL_2634	-1.59846	0.00854007	0.0552555
PFL_6001	hemD	1.59766	0.0404159	0.152364
PFL_0441	rpmE_2	-1.59694	0.529253	0.738605
PFL_3899	nuoD	-1.59393	1.4029e-07	8.64934e-06
PFL_0936	cysN	-1.57595	0.0138258	0.0755202
PFL_3733	PFL_3733	-1.57524	0.545462	0.747654
PFL_4658	PFL_4658	1.57415	0.0184662	0.0907571
PFL_4702	PFL_4702	-1.57355	0.00217442	0.0228927
PFL_0022	def_2	-1.56916	0.115421	0.294923
PFL_2131	PFL_2131	1.56844	0.250367	0.477207
PFL_1927	aer_2	-1.56206	1.91132e-16	4.40806e-14
PFL_0929	hisD	-1.55969	0.0105992	0.0638308
PFL_3909	nuoN	-1.55839	0.000161993	0.00366811
PFL_0191	PFL_0191	1.5561	0.00557297	0.0413622
PFL_0735	rrsB	-1.55592	0.000379326	0.00683927
PFL_5702	PFL_5702	1.54648	1.56128e-20	5.11689e-18
PFL_2006	PFL_2006	-1.54465	6.99168e-07	3.88725e-05
PFL_6097	PFL_6097	-1.54323	0.195951	0.411252
PFL_4145	rrsC	-1.5278	0.000291887	0.00566225
PFL_1671	cheB	-1.52396	1.07002e-05	0.000380742
PFL_3934	liuE	-1.52347	3.7581e-09	3.00022e-07
PFL_1992	PFL_1992	-1.52279	0.0144406	0.0771197
PFL_0675	PFL_0675	1.51913	2.50944e-21	8.68125e-19
PFL_4870	glpD	-1.51244	0.0246801	0.109825
PFL_1919	ccoQ_1	-1.50689	0.00979227	0.0607335
PFL_3175	PFL_3175	-1.5056	0.0258523	0.112718
PFL_5518	nusB	-1.50453	0.322699	0.55488
PFL_0130	PFL_0130	1.48838	9.34876e-12	1.1643e-09
PFL_2356	PFL_2356	-1.48441	0.0807343	0.237362
PFL_0569	hflC	-1.48127	6.68839e-10	6.1248e-08
PFL_5495	PFL_5495	-1.47918	0.00137462	0.0169836
PFL_4843	PFL_4843	-1.47759	0.122165	0.305633
PFL_5255	ilvB	-1.47443	0.0188319	0.0919014
PFL_1314	PFL_1314	1.46961	0.0181631	0.0896939
PFL_0283	hslO	-1.46055	0.000218275	0.00448082
PFL_5899	ptsP	-1.45591	7.68485e-20	2.17516e-17
PFL_1770	PFL_1770	1.45514	2.98942e-14	5.47503e-12
PFL_5839	proC	-1.44867	0.000305327	0.00585006
PFL_3444	PFL_3444	-1.44711	0.113396	0.292352
PFL_5932	coaA	-1.44705	0.00442839	0.036082
PFL_1782	murB	-1.44134	0.23417	0.458984
PFL_3046	PFL_3046	-1.44004	5.43752e-06	0.000216309
PFL_6243	PFL_6243	-1.43388	0.00366628	0.0319746
PFL_3875	cobA	-1.43005	0.00926053	0.0586626
PFL_2044	PFL_2044	-1.42456	0.083863	0.242215
PFL_2479	PFL_2479	-1.42246	1.46051e-05	0.000496973
PFL_4064	PFL_4064	-1.41737	0.00104453	0.0141091
PFL_1282	PFL_1282	-1.41198	1.59268e-05	0.000533205
PFL_0797	PFL_0797	1.40824	0.000344886	0.00637272
PFL_5369	higA	1.40437	0.000215142	0.00447239
PFL_3739	PFL_3739	1.4038	0.354261	0.583771
PFL_2129	PFL_2129	1.39491	0.0419684	0.156489
PFL_4606	PFL_4606	1.39425	0.0129821	0.072632
PFL_4268	cysB	-1.38625	5.97453e-06	0.000231337
PFL_1197	ftsB	-1.38581	0.12116	0.303729
PFL_3784	PFL_3784	-1.38375	0.0459947	0.165938
PFL_5105	PFL_5105	-1.38324	1.7771e-05	0.00058487
PFL_0563	PFL_0563	-1.38189	0.0196237	0.0943605
PFL_5629	trpE	-1.38157	0.000165467	0.00371172
PFL_0551	serB	-1.38003	0.0357296	0.139404
PFL_3201	PFL_3201	-1.37644	0.00219272	0.0229913
PFL_2786	pltL	1.3745	0.3045	0.53569
PFL_3393	gloA	-1.37354	0.0031739	0.0289793
PFL_5290	coaE	1.37242	0.151257	0.351353
PFL_6257	pilP_2	1.36914	0.0163608	0.083782
PFL_4863	argF_2	-1.36624	0.0597506	0.195736
PFL_4441	purN	-1.36609	1.73161e-05	0.000576618
PFL_6251	PFL_6251	1.36346	0.0174389	0.0868737
PFL_4011	PFL_4011	1.36336	0.0011789	0.0151988
PFL_2699	PFL_2699	1.35765	0.0650536	0.207206
PFL_3903	nuoH	-1.35715	0.00736196	0.0500469
PFL_3168	PFL_3168	1.35676	0.0582145	0.192924
PFL_2212	pedR2	-1.35463	0.00291616	0.0272286
PFL_0437	hslV	1.35336	3.41654e-06	0.000148775
PFL_5606	rrsE	-1.34688	0.000135964	0.0031829
PFL_1030	PFL_1030	1.33479	0.00765173	0.0511721
PFL_1211	hol	1.33096	0.00762993	0.0510877
PFL_6279	PFL_6279	-1.32927	0.0520647	0.179882
PFL_5917	PFL_5917	1.3262	1.17778e-11	1.43804e-09
PFL_5038	dsbB_1	-1.32575	0.00350736	0.0310673
PFL_5824	pilJ	1.32555	2.96915e-13	4.74074e-11
PFL_0142	PFL_0142	1.32427	3.17103e-12	4.20128e-10
PFL_0135	PFL_0135	1.3239	7.14262e-15	1.38991e-12
PFL_3560	PFL_3560	-1.32123	0.342593	0.573167
PFL_2459	PFL_2459	1.31866	0.00155178	0.0183714
PFL_5784	pgk	-1.31689	0.00480288	0.0381473
PFL_5708	PFL_5708	1.31271	3.53159e-05	0.00105221
PFL_5877	ilvD	-1.31125	0.000160181	0.00365365
PFL_2244	PFL_2244	1.31069	2.4865e-12	3.44077e-10
PFL_0119	rrsA	-1.31025	0.000643207	0.0100888
PFL_4699	PFL_4699	1.30799	0.0747618	0.225772
PFL_6121	PFL_6121	1.30796	1.39315e-07	8.64934e-06
PFL_0911	ptsH	-1.30597	0.00770639	0.0513238
PFL_5486	PFL_5486	-1.30555	0.00753785	0.050831
PFL_4485	PFL_4485	-1.30484	0.000165707	0.00371172
PFL_5815	mdcG	1.30359	1.32812e-10	1.37837e-08
PFL_4990	PFL_4990	1.30178	1.70737e-09	1.43673e-07
PFL_3897	aceA	-1.29984	6.04083e-06	0.000232199
PFL_0897	mreC	1.29567	0.100327	0.271267
PFL_2400	PFL_2400	-1.29468	0.00827291	0.0539485
PFL_1793	rpmF	-1.29065	0.276738	0.508933
PFL_0565	miaA	-1.29023	4.3613e-05	0.00125731
PFL_6278	PFL_6278	-1.29004	0.00972844	0.0606396
PFL_0435	PFL_0435	-1.2837	0.199844	0.415919
PFL_5249	rrsD	-1.28174	0.000218319	0.00448082
PFL_4147	PFL_4147	-1.27631	0.0270929	0.11603
PFL_4660	PFL_4660	-1.27417	0.0919658	0.257496
PFL_2050	PFL_2050	-1.26974	0.732215	0.874069
PFL_1915	PFL_1915	-1.26584	5.59114e-08	3.91191e-06
PFL_0523	PFL_0523	-1.26429	0.00117728	0.0151988
PFL_4760	tolR	-1.2624	0.335914	0.567635
PFL_0830	carA	-1.26177	0.24363	0.469585
PFL_5277	panB_2	-1.25854	0.000199275	0.00427892
PFL_0106	PFL_0106	1.2499	5.98124e-06	0.000231337
PFL_1234	PFL_1234	-1.24862	0.110623	0.2881
PFL_0742	recD	-1.2481	5.05794e-05	0.00141855
PFL_5595	secE	1.2476	0.669758	0.834785
PFL_1421	PFL_1421	1.2449	0.0819187	0.238814
PFL_4443	PFL_4443	-1.24234	0.0118781	0.0682964
PFL_1689	PFL_1689	-1.24029	0.00835767	0.0543073
PFL_5104	PFL_5104	-1.23869	7.62537e-07	4.16519e-05
PFL_4394	prc	-1.23834	3.10865e-08	2.22501e-06
PFL_0872	prfC	-1.23809	0.040599	0.152868
PFL_2801	PFL_2801	-1.23698	0.0520329	0.179882
PFL_2874	glgB	-1.23289	6.96485e-05	0.00179215
PFL_5074	gmhA	-1.227	0.221807	0.444971
PFL_0097	PFL_0097	1.22392	1.23501e-08	9.37852e-07
PFL_0566	hfq	-1.22286	0.084177	0.242896
PFL_1271	PFL_1271	-1.22158	0.0457435	0.165319
PFL_1563	PFL_1563	-1.22082	0.169353	0.37798
PFL_2770	PFL_2770	1.21649	0.0158027	0.0816624
PFL_0629	PFL_0629	1.21559	0.00484848	0.0384116
PFL_4083	PFL_4083	-1.21433	4.98179e-05	0.00140369
PFL_1994	PFL_1994	1.2131	0.128227	0.314729
PFL_3758	PFL_3758	-1.21258	0.0595645	0.195524
PFL_1441	PFL_1441	1.21072	4.3087e-05	0.00125731
PFL_4798	PFL_4798	1.20596	0.000251858	0.00502666
PFL_2098	PFL_2098	1.2054	0.127189	0.313417
PFL_4928	tadA	-1.19934	0.590578	0.780998
PFL_0134	PFL_0134	1.19916	1.28999e-10	1.36149e-08
PFL_3852	PFL_3852	-1.19907	9.17469e-05	0.00228523
PFL_4030	PFL_4030	-1.19687	0.023574	0.106287
PFL_6311	PFL_6311	-1.19634	0.0877197	0.250105
PFL_0514	waaP	-1.18902	0.732628	0.874069
PFL_1798	fabF_1	-1.18698	0.0492902	0.17469
PFL_6272	PFL_6272	-1.18509	0.0410613	0.154029
PFL_0694	PFL_0694	1.1809	3.09894e-12	4.19502e-10
PFL_4142	rrlC	-1.179	2.11493e-06	9.90202e-05
PFL_5782	PFL_5782	1.1783	0.00478661	0.0380667
PFL_1787	rne	-1.17271	0.000776163	0.0114619
PFL_1955	gap_1	-1.16807	9.81096e-06	0.000355191
PFL_1645	PFL_1645	-1.16709	0.0376957	0.145254
PFL_4663	dnaB_1	-1.16465	6.55491e-05	0.00172955
PFL_3247	PFL_3247	-1.16125	0.083983	0.242449
PFL_5413	PFL_5413	1.15883	0.000472666	0.00806382
PFL_1900	PFL_1900	1.15861	0.0696851	0.216423
PFL_3044	arnC	-1.15848	4.14735e-05	0.00121819
PFL_3406	PFL_3406	-1.15733	0.197889	0.413647
PFL_6117	pstA	1.15429	2.50623e-11	2.94458e-09
PFL_2055	PFL_2055	1.15087	0.123192	0.307461
PFL_3292	PFL_3292	-1.14919	0.00434655	0.035849
PFL_2776	PFL_2776	-1.14911	0.0263757	0.11382
PFL_5522	ribD_2	-1.1427	0.241759	0.467977
PFL_4082	PFL_4082	-1.14223	0.000199266	0.00427892
PFL_5078	PFL_5078	-1.13992	0.0157998	0.0816624
PFL_4160	soxR	-1.13851	0.000310211	0.00588927
PFL_4989	PFL_4989	1.13835	1.21989e-09	1.06989e-07
PFL_1958	sthA	-1.1379	0.00246835	0.0243975
PFL_4610	zwf_2	-1.13789	2.91168e-05	0.00088444
PFL_1174	glnD	-1.13278	0.000671648	0.010378
PFL_5276	folK_1	-1.13196	0.443477	0.664308
PFL_3401	PFL_3401	-1.12941	0.0871063	0.249041
PFL_6281	PFL_6281	-1.12757	0.00510684	0.0391629
PFL_1363	PFL_1363	1.12644	1.57096e-06	7.58323e-05
PFL_6276	PFL_6276	-1.12604	0.00634476	0.04505
PFL_3043	arnB	-1.12189	9.34963e-06	0.000344498
PFL_0351	PFL_0351	1.12148	5.34847e-05	0.00147721
PFL_0136	PFL_0136	1.1209	2.02662e-10	1.9415e-08
PFL_2955	PFL_2955	-1.12039	0.00252208	0.0246934
PFL_6224	parA	-1.11952	0.000979642	0.0135167
PFL_4680	pilS	-1.11939	0.172632	0.381334
PFL_1283	pdxH	1.11604	0.220829	0.443888
PFL_2999	PFL_2999	-1.11435	0.0200727	0.0958535
PFL_1253	PFL_1253	1.11139	0.257395	0.485193
PFL_0918	lptC	-1.10694	0.32042	0.552396
PFL_5425	aidB	1.10659	4.96935e-11	5.7304e-09
PFL_3454	PFL_3454	-1.10621	6.01212e-05	0.00161368
PFL_4988	ectB	1.10477	1.33052e-09	1.15072e-07
PFL_0143	PFL_0143	1.0989	7.79746e-11	8.82814e-09
PFL_1813	PFL_1813	1.09852	0.0340188	0.135185
PFL_0133	lapA	1.09756	2.76178e-13	4.52568e-11
PFL_5058	ftsQ	1.09474	0.203929	0.422024
PFL_2818	PFL_2818	-1.09296	0.0521452	0.179993
PFL_3948	prtR	-1.09218	0.000978638	0.0135167
PFL_4567	PFL_4567	1.09167	0.00756423	0.0508666
PFL_1980	PFL_1980	-1.09148	0.123663	0.307945
PFL_3711	tonB4	-1.09111	0.000661062	0.0102911
PFL_1812	PFL_1812	1.09032	0.055591	0.187929
PFL_0677	PFL_0677	1.08907	8.35136e-05	0.00209693
PFL_5456	proA	-1.08803	0.0273378	0.116598
PFL_1642	fliJ	-1.0866	0.00674572	0.0467224
PFL_3146	PFL_3146	-1.08565	0.231403	0.455855
PFL_0927	murA	-1.0853	0.254271	0.481497
PFL_0153	PFL_0153	-1.08277	0.229584	0.45428
PFL_3278	PFL_3278	-1.08104	1.98236e-07	1.21021e-05
PFL_5484	PFL_5484	-1.08067	2.76883e-06	0.000124039
PFL_0568	hflK	-1.08017	2.76147e-07	1.63769e-05
PFL_0184	rebB_2	1.07896	0.00165662	0.0190802
PFL_3985	lon_1	-1.07676	5.52842e-07	3.1583e-05
PFL_1968	PFL_1968	-1.0764	0.10005	0.270875
PFL_0211	PFL_0211	1.07617	8.08516e-07	4.3031e-05
PFL_0524	PFL_0524	-1.07535	0.00469853	0.0376064
PFL_4091	pvdE	-1.07483	0.00644771	0.0452472
PFL_3290	PFL_3290	-1.07233	0.00676417	0.0467486
PFL_0873	PFL_0873	1.07221	0.0545661	0.185775
PFL_3898	nuoB	-1.07166	0.0824654	0.240014
PFL_4341	PFL_4341	1.07033	0.233601	0.458664
PFL_1967	queF	-1.07033	0.0013669	0.0169556
PFL_5157	PFL_5157	-1.07022	0.00230898	0.0237653
PFL_5499	PFL_5499	1.06915	0.000218752	0.00448082
PFL_6175	PFL_6175	1.06806	5.24305e-08	3.71005e-06
PFL_0990	exbD5	-1.06761	0.00638732	0.0452472
PFL_1939	PFL_1939	-1.06592	0.0452344	0.164818
PFL_1235	PFL_1235	-1.06399	0.0674058	0.211817
PFL_0921	ttg2A	-1.06289	0.00476089	0.0379106
PFL_0689	PFL_0689	1.06141	1.02793e-07	6.59891e-06
PFL_2738	PFL_2738	-1.0602	0.000372848	0.00676888
PFL_1054	PFL_1054	1.05862	0.000197139	0.00427729
PFL_5825	pilI	1.05843	4.74645e-09	3.69452e-07
PFL_2670	PFL_2670	1.05533	0.207766	0.426369
PFL_1536	PFL_1536	1.05517	0.0201725	0.0960271
PFL_3782	PFL_3782	-1.0489	0.0546971	0.18612
PFL_3032	PFL_3032	-1.04845	0.000623113	0.00989827
PFL_0924	ttg2D	-1.04663	0.00833683	0.054246
PFL_4955	PFL_4955	-1.04505	0.00770197	0.0513238
PFL_4365	uraH_1	-1.04487	0.00237603	0.0239798
PFL_2223	pqqA_2	-1.04452	0.124994	0.310204
PFL_1762	PFL_1762	-1.04204	0.615889	0.797448
PFL_4220	PFL_4220	-1.04192	0.0589141	0.194002
PFL_3931	PFL_3931	-1.03775	0.0077635	0.0515937
PFL_5493	PFL_5493	-1.03767	1.05687e-05	0.000378226
PFL_5906	rpiA	1.03557	0.80812	0.915938
PFL_1221	PFL_1221	1.03473	0.000700313	0.0106814
PFL_5359	mscL	-1.02982	0.00106303	0.0142354
PFL_3888	icd_1	-1.02782	5.96143e-05	0.00161055
PFL_0922	ttg2B	-1.02679	0.00239571	0.0240226
PFL_0361	hisB	-1.02639	0.0259602	0.113023
PFL_3273	PFL_3273	-1.02575	0.0885034	0.251474
PFL_3481	PFL_3481	-1.02545	0.000272506	0.00538697
PFL_2344	PFL_2344	-1.02359	0.0384265	0.14716
PFL_1372	PFL_1372	1.0234	0.00567129	0.0418828
PFL_1457	dapA_1	-1.02241	0.0258669	0.112718
PFL_0366	PFL_0366	1.02208	0.000150889	0.00346712
PFL_2601	PFL_2601	-1.0218	0.025626	0.112244
PFL_3392	PFL_3392	-1.02166	0.00189693	0.0208695
PFL_6309	PFL_6309	1.02089	0.00943005	0.0591945
PFL_3082	PFL_3082	-1.02034	0.000453308	0.00775481
PFL_3967	cybB	-1.01989	0.00345412	0.030683
PFL_5244	PFL_5244	1.0183	0.00034995	0.00644716
PFL_5119	PFL_5119	1.01792	6.53037e-07	3.66348e-05
PFL_6275	PFL_6275	-1.01575	0.00248495	0.0245098
PFL_4896	rpmE_1	1.01187	0.023808	0.106964
PFL_1681	ccmB	-1.01167	0.162954	0.368159
PFL_5697	rdoA	1.01107	9.44115e-08	6.18842e-06
PFL_5166	PFL_5166	-1.01099	0.128519	0.315198
PFL_3310	ppyR	1.00905	0.0813013	0.237976
PFL_3778	PFL_3778	-1.00767	0.0622943	0.200574
PFL_2898	PFL_2898	-1.0071	5.36131e-05	0.00147721
PFL_0045	PFL_0045	1.00705	8.96575e-07	4.73133e-05
PFL_3938	liuC	-1.00696	0.00139171	0.0171269
PFL_0710	PFL_0710	1.0061	3.71371e-09	3.00022e-07
PFL_3527	PFL_3527	-1.00475	0.0012524	0.0159483
PFL_3579	ppiC_2	-1.0026	0.076779	0.229636
PFL_4090	pvdF	1.00114	0.00102055	0.0138687
PFL_2682	PFL_2682	-0.998378	0.0464086	0.167141
PFL_5345	morA	0.996603	6.1426e-07	3.47727e-05
PFL_3302	PFL_3302	-0.994417	0.000751266	0.0112455
PFL_5616	PFL_5616	0.992077	0.000340189	0.00630463
PFL_1262	PFL_1262	0.991327	0.00188221	0.020781
PFL_1766	PFL_1766	-0.988816	0.00255331	0.0248856
PFL_2486	PFL_2486	-0.98791	9.42708e-06	0.000345309
PFL_3588	PFL_3588	-0.98773	0.00333633	0.0301239
PFL_5107	wbjD	-0.987708	0.00112412	0.0147677
PFL_3936	liuA	-0.98567	5.45374e-06	0.000216309
PFL_2812	PFL_2812	-0.984009	0.00043623	0.00756658
PFL_0695	PFL_0695	0.980661	1.36968e-06	6.76905e-05
PFL_3368	PFL_3368	-0.97521	0.036233	0.141191
PFL_3872	tusE	-0.97409	0.408043	0.63397
PFL_4844	metG	-0.973502	0.126235	0.311808
PFL_5752	PFL_5752	0.971747	0.000275432	0.00542758
PFL_3261	PFL_3261	-0.970518	0.0302498	0.12625
PFL_1162	PFL_1162	-0.969945	0.156281	0.359099
PFL_0521	PFL_0521	-0.968736	0.000805471	0.011653
PFL_3939	liuD	-0.96589	7.31211e-08	5.00358e-06
PFL_1005	PFL_1005	0.963248	0.0504939	0.177041
PFL_4040	PFL_4040	-0.962181	3.75057e-06	0.000159964
PFL_3544	PFL_3544	-0.961298	0.0395251	0.149801
PFL_0126	PFL_0126	0.960803	7.67371e-08	5.19393e-06
PFL_3003	PFL_3003	-0.959888	0.00150424	0.0180281
PFL_3071	mtlF	-0.959533	0.00737594	0.0500872
PFL_5134	mqo_2	-0.958921	0.0311704	0.128118
PFL_3642	cycA	-0.958013	0.000287924	0.00560283
PFL_2828	PFL_2828	-0.957828	0.00201885	0.0218633
PFL_2846	batA	-0.956488	0.00086053	0.0121508
PFL_3431	PFL_3431	-0.955357	0.020968	0.0985682
PFL_0175	PFL_0175	0.954196	0.0208181	0.0982078
PFL_3398	gor	-0.953325	0.000125735	0.00299593
PFL_0485	PFL_0485	0.953014	0.0193882	0.0937346
PFL_3181	PFL_3181	-0.952877	0.000531673	0.00875853
PFL_5676	pqqD	0.952029	0.00972671	0.0606396
PFL_4262	ohrR	-0.951952	0.0147331	0.078279
PFL_4701	PFL_4701	-0.951797	0.102985	0.27535
PFL_4764	ruvA	-0.951727	0.124454	0.309236
PFL_2020	PFL_2020	-0.951325	0.00203783	0.0220023
PFL_5837	pilT	0.951292	9.69344e-07	5.07236e-05
PFL_3041	PFL_3041	-0.951214	0.126187	0.311808
PFL_3455	PFL_3455	-0.947674	0.00503172	0.0390061
PFL_1225	PFL_1225	0.947089	0.00176332	0.0199277
PFL_1893	ligA	-0.947052	0.315018	0.546564
PFL_6111	PFL_6111	0.94688	1.90872e-05	0.000609518
PFL_1991	PFL_1991	-0.946767	0.115175	0.294536
PFL_3724	fdhD	-0.946333	0.00427965	0.0355325
PFL_3344	PFL_3344	-0.945157	0.11862	0.299168
PFL_2559	PFL_2559	0.944955	0.0740678	0.224626
PFL_4318	gph_1	-0.944086	0.0550137	0.186752
PFL_0686	PFL_0686	0.943636	8.45579e-08	5.60151e-06
PFL_4051	PFL_4051	-0.94084	0.0635655	0.203481
PFL_3660	yhgI	-0.940441	0.601607	0.787515
PFL_3340	PFL_3340	-0.94043	0.00239201	0.0240226
PFL_3002	PFL_3002	-0.936786	0.0139066	0.0756959
PFL_5724	purU_2	0.936122	0.000294166	0.00568873
PFL_3854	PFL_3854	-0.935031	0.238974	0.46407
PFL_1848	PFL_1848	0.934219	0.114945	0.294368
PFL_3289	PFL_3289	0.933293	0.171474	0.380124
PFL_4273	PFL_4273	-0.93201	0.0109414	0.0649859
PFL_3512	PFL_3512	-0.931353	0.00482401	0.0382664
PFL_0692	PFL_0692	0.929918	1.08925e-05	0.000385383
PFL_2381	PFL_2381	-0.929335	0.123629	0.307945
PFL_2121	PFL_2121	0.927979	0.171314	0.37994
PFL_0122	rrlA	-0.927663	2.25881e-05	0.000706814
PFL_5790	PFL_5790	0.927273	0.00948421	0.0594745
PFL_3783	PFL_3783	0.926971	0.0336388	0.134373
PFL_3298	PFL_3298	-0.92456	0.00878256	0.0564386
PFL_3566	PFL_3566	-0.924442	0.0253482	0.11155
PFL_1595	PFL_1595	0.923765	0.00896965	0.0573666
PFL_0696	PFL_0696	0.922272	2.06497e-07	1.2484e-05
PFL_4495	PFL_4495	-0.921691	0.339928	0.570855
PFL_4058	PFL_4058	-0.921193	0.0137459	0.075216
PFL_1215	PFL_1215	0.918848	0.174518	0.383865
PFL_2533	bkdA2	-0.917458	0.000227731	0.00463151
PFL_1632	fliS	-0.913423	0.0239341	0.107299
PFL_2513	PFL_2513	-0.91228	0.124509	0.309236
PFL_0131	lapD	0.912125	1.19931e-07	7.6205e-06
PFL_0396	PFL_0396	-0.911712	0.00243415	0.0242519
PFL_0170	PFL_0170	0.910541	0.022112	0.101985
PFL_1150	PFL_1150	0.909974	0.0237977	0.106964
PFL_0141	PFL_0141	0.909673	6.92024e-08	4.78803e-06
PFL_0780	PFL_0780	0.908197	0.00100317	0.0137593
PFL_0082	polA	-0.907014	5.73088e-06	0.000224441
PFL_0368	PFL_0368	-0.906214	0.00396732	0.0335204
PFL_3480	PFL_3480	-0.905872	0.000149409	0.00345862
PFL_3789	PFL_3789	-0.905582	0.0311703	0.128118
PFL_5079	petB	-0.905453	0.00380513	0.0325475
PFL_2444	PFL_2444	-0.904938	0.0513531	0.178845
PFL_4700	PFL_4700	-0.904166	0.10702	0.282021
PFL_1768	PFL_1768	0.903065	0.00725382	0.049528
PFL_3988	tig	-0.902299	0.00282787	0.0267616
PFL_3307	PFL_3307	-0.90204	0.0107752	0.0643925
PFL_0065	PFL_0065	0.901747	0.0380879	0.146403
PFL_3432	PFL_3432	-0.900862	0.0134681	0.0740211
PFL_3011	PFL_3011	-0.898726	0.000163536	0.00368963
PFL_0489	PFL_0489	0.897702	1.51935e-06	7.39142e-05
PFL_4325	PFL_4325	-0.897613	0.000277582	0.00545269
PFL_3657	cbtA	-0.89739	0.0141463	0.0762638
PFL_5744	PFL_5744	0.896882	0.00768567	0.0512954
PFL_3774	PFL_3774	0.896319	0.0901581	0.254401
PFL_0300	PFL_0300	0.895883	7.59011e-07	4.16519e-05
PFL_2144	PFL_2144	-0.895439	0.0739945	0.224626
PFL_0761	PFL_0761	0.894794	0.0411791	0.154285
PFL_1794	plsX	-0.893803	0.00937633	0.0590358
PFL_3258	PFL_3258	-0.893516	0.0169482	0.0858021
PFL_2437	PFL_2437	-0.893211	0.107759	0.283249
PFL_1258	ybaZ	0.893157	0.000502911	0.00844105
PFL_0971	PFL_0971	0.892999	0.10453	0.277679
PFL_1449	mucA	-0.892525	0.163887	0.369208
PFL_4831	PFL_4831	-0.892278	0.000732684	0.0110204
PFL_5838	PFL_5838	0.891684	0.000388169	0.00692586
PFL_0290	PFL_0290	0.891581	1.00093e-06	5.19399e-05
PFL_0017	PFL_0017	0.890792	0.00154572	0.0183688
PFL_0376	PFL_0376	0.886443	6.34729e-05	0.0016819
PFL_2896	PFL_2896	-0.885966	0.0100388	0.061527
PFL_3531	PFL_3531	-0.885541	0.0133244	0.0737933
PFL_0793	eamA	0.883293	2.75265e-06	0.000124039
PFL_2311	PFL_2311	-0.882275	0.140934	0.333432
PFL_0738	rrlB	-0.882026	9.9612e-05	0.00244206
PFL_3916	emrB	-0.880726	0.00421557	0.0351882
PFL_2643	PFL_2643	-0.88011	0.0535977	0.183179
PFL_2637	PFL_2637	-0.87849	0.00196908	0.0214736
PFL_6208	PFL_6208	0.878076	0.00207211	0.0221322
PFL_3086	PFL_3086	-0.87778	0.00537059	0.0405858
PFL_4856	rnt	-0.875798	0.301019	0.535141
PFL_4777	PFL_4777	-0.875728	6.67007e-05	0.00174515
PFL_5440	PFL_5440	-0.875428	0.540732	0.744448
PFL_2525	PFL_2525	-0.875061	0.00615433	0.0442019
PFL_3101	PFL_3101	-0.875049	8.92464e-06	0.000330796
PFL_5430	PFL_5430	-0.874486	0.00748375	0.0505986
PFL_2010	PFL_2010	-0.872609	0.0312837	0.128499
PFL_2946	PFL_2946	-0.872343	0.0027746	0.0263777
PFL_2372	PFL_2372	-0.872341	0.0264774	0.113942
PFL_1604	PFL_1604	-0.872045	0.32576	0.557742
PFL_1946	PFL_1946	-0.871712	0.0585799	0.193484
PFL_6150	PFL_6150	0.871307	4.35842e-05	0.00125731
PFL_5700	glcB	-0.870502	5.12035e-06	0.000208395
PFL_5620	PFL_5620	0.869972	0.000129215	0.00304781
PFL_2798	pltN	-0.868966	0.0214591	0.0997951
PFL_5814	mdcH	0.867659	7.86293e-07	4.2209e-05
PFL_3221	PFL_3221	-0.865768	0.0156966	0.0814522
PFL_5833	pyrB	-0.864483	0.562548	0.759794
PFL_3228	PFL_3228	-0.864373	0.234917	0.45974
PFL_0957	PFL_0957	0.862573	0.0267097	0.114625
PFL_3572	PFL_3572	-0.862363	0.00424002	0.0353449
PFL_0912	PFL_0912	-0.861841	0.00556725	0.0413622
PFL_4464	PFL_4464	-0.861506	0.000216175	0.00447239
PFL_2890	yqaA	-0.860871	0.0113661	0.0663624
PFL_0535	PFL_0535	0.860081	4.10151e-06	0.000171357
PFL_2880	PFL_2880	-0.859862	0.0355588	0.139163
PFL_1520	PFL_1520	-0.859085	8.24304e-05	0.00207811
PFL_4311	hisC_2	-0.857467	0.00702048	0.0480401
PFL_6174	PFL_6174	0.857004	0.00156243	0.0183918
PFL_4948	PFL_4948	0.854541	0.00107066	0.0143069
PFL_3362	PFL_3362	-0.853145	0.0206765	0.0976138
PFL_2419	PFL_2419	0.852074	0.111727	0.290127
PFL_4679	PFL_4679	-0.849538	0.0209668	0.0985682
PFL_5069	mraW	-0.84942	0.0500721	0.176459
PFL_1758	PFL_1758	0.849381	0.000703331	0.0106821
PFL_3006	PFL_3006	-0.849252	0.0743454	0.224951
PFL_3160	PFL_3160	-0.84924	0.0334505	0.133952
PFL_0206	atsC	0.847832	1.89046e-05	0.000606799
PFL_6181	hisI2	0.847182	0.00232585	0.0237998
PFL_1619	flgL	-0.847092	0.000575604	0.00929229
PFL_2830	PFL_2830	-0.846987	0.046679	0.167823
PFL_1230	cinA	0.846481	0.00246426	0.0243975
PFL_3254	mtlR	-0.845834	0.00259373	0.0251231
PFL_3781	PFL_3781	-0.84539	0.0157911	0.0816624
PFL_3268	rpeA	-0.845258	0.00176665	0.0199292
PFL_2858	tpx	-0.844815	0.0133633	0.0739017
PFL_0431	phaD	0.844811	0.00166332	0.0191097
PFL_5209	PFL_5209	0.844731	0.00108716	0.0144652
PFL_2038	PFL_2038	0.843147	0.0140164	0.0759616
PFL_5667	PFL_5667	0.841408	0.00081297	0.0116914
PFL_4623	gap_2	-0.839166	0.00105121	0.0141379
PFL_1036	PFL_1036	0.838585	0.00334452	0.0301394
PFL_1610	phhB	-0.837542	0.311613	0.542769
PFL_2414	PFL_2414	0.837313	0.346618	0.576288
PFL_3645	PFL_3645	0.836144	0.089904	0.254007
PFL_6210	PFL_6210	0.836098	0.657916	0.82581
PFL_2545	PFL_2545	-0.835949	0.00372837	0.032271
PFL_2165	PFL_2165	-0.835519	0.0278561	0.118241
PFL_0319	PFL_0319	0.835098	0.000858198	0.0121455
PFL_5703	PFL_5703	0.834455	7.9591e-06	0.000298562
PFL_5900	rppH	-0.834284	0.0080424	0.0529947
PFL_3731	cydA_1	-0.833446	0.00165768	0.0190802
PFL_3448	PFL_3448	-0.833265	0.0185169	0.0909336
PFL_5673	pqqA_1	0.833224	0.0910387	0.25582
PFL_4946	leuA	-0.832402	0.0101481	0.0619531
PFL_5850	thiG	-0.831856	0.000161131	0.00366192
PFL_2833	PFL_2833	-0.831186	0.228024	0.452777
PFL_6123	PFL_6123	0.82892	0.000144299	0.00335281
PFL_4139	PFL_4139	-0.82892	0.00643095	0.0452472
PFL_2074	folC	-0.828784	0.518649	0.729529
PFL_6237	PFL_6237	0.827673	0.00456944	0.0369052
PFL_1940	fadB	-0.826845	0.00150658	0.0180281
PFL_1675	PFL_1675	0.826716	0.00443854	0.036082
PFL_2630	PFL_2630	-0.826643	0.0230047	0.104639
PFL_1857	PFL_1857	-0.826452	0.00642026	0.0452472
PFL_2862	PFL_2862	-0.82477	0.00056613	0.00922851
PFL_3072	mtlG	-0.824642	0.0101975	0.0619977
PFL_4765	ruvC	-0.824551	0.298128	0.532375
PFL_1947	PFL_1947	0.824346	0.18111	0.392316
PFL_5106	wbjB	-0.824137	0.00590845	0.0428612
PFL_5817	mdcD	0.823845	5.76452e-05	0.00157272
PFL_3954	PFL_3954	-0.82379	0.0212279	0.0991643
PFL_1486	hpcD_1	0.822834	0.207915	0.426369
PFL_5031	queC	0.8222	0.00172515	0.019574
PFL_3773	PFL_3773	-0.82143	0.00667415	0.0463321
PFL_3462	PFL_3462	-0.821183	0.00150837	0.0180281
PFL_4473	pcpS	-0.820835	0.407318	0.633458
PFL_2346	qor_1	-0.820664	0.000768321	0.0114619
PFL_5267	PFL_5267	0.820454	0.0078271	0.0519056
PFL_4453	PFL_4453	-0.818884	0.0263544	0.113806
PFL_3861	catC	-0.818795	0.120776	0.303134
PFL_4497	PFL_4497	-0.818724	0.112114	0.290768
PFL_4564	PFL_4564	-0.818655	0.0078386	0.0519266
PFL_3580	kdgK_2	-0.818475	0.0102945	0.062226
PFL_3435	PFL_3435	-0.816344	0.0667373	0.210844
PFL_0673	aroQ_2	-0.815538	0.0517449	0.179574
PFL_0018	PFL_0018	0.814067	0.00376601	0.0325256
PFL_6099	PFL_6099	0.814012	0.00103655	0.0140318
PFL_3093	PFL_3093	-0.813109	0.0089384	0.0573666
PFL_2415	PFL_2415	-0.812796	0.323909	0.555642
PFL_3379	PFL_3379	-0.812241	0.000496641	0.00838099
PFL_2793	pltG	-0.811812	0.0520751	0.179882
PFL_3410	PFL_3410	-0.811449	0.0146671	0.077995
PFL_3020	PFL_3020	-0.811396	0.0702985	0.217353
PFL_5875	PFL_5875	-0.810579	0.000109239	0.00264683
PFL_2948	PFL_2948	-0.810467	0.0305572	0.126853
PFL_2773	PFL_2773	-0.810438	0.0149261	0.0790346
PFL_2612	PFL_2612	-0.809997	0.0313518	0.128693
PFL_5937	ssuA	0.809653	3.62499e-06	0.000155675
PFL_0958	PFL_0958	0.809274	1.56037e-05	0.000525211
PFL_5947	PFL_5947	0.808823	4.01173e-06	0.000169939
PFL_4828	icmP	-0.808817	0.00147854	0.0179276
PFL_3128	paaX	-0.808758	0.00996638	0.0612038
PFL_0486	PFL_0486	0.808617	3.50779e-06	0.000151687
PFL_4780	argJ	-0.80804	0.000208301	0.00438388
PFL_0160	PFL_0160	0.807867	7.31213e-06	0.000277638
PFL_2936	praA	-0.807837	0.0349334	0.137503
PFL_4682	pilV	-0.807796	0.00899145	0.0573666
PFL_1785	PFL_1785	-0.807769	0.00179061	0.020163
PFL_0783	PFL_0783	0.807396	0.0229991	0.104639
PFL_1921	ccoN_1	-0.807127	1.10428e-05	0.000388495
PFL_3793	PFL_3793	0.807039	0.439788	0.661009
PFL_0642	PFL_0642	0.806832	0.0752303	0.226857
PFL_5080	petA	-0.805765	0.0474932	0.169868
PFL_4749	PFL_4749	0.804688	0.41853	0.642335
PFL_1596	ispZ	0.804544	0.444473	0.665015
PFL_5823	chpA	0.804183	2.10457e-07	1.26011e-05
PFL_6202	PFL_6202	0.803626	1.44553e-05	0.000494577
PFL_5326	proB	-0.802719	0.037402	0.144391
PFL_0590	PFL_0590	0.802488	0.202289	0.419899
PFL_5344	PFL_5344	0.802286	5.05243e-06	0.000206983
PFL_3013	PFL_3013	-0.801649	0.00310394	0.0285498
PFL_5453	rlmH	-0.801564	0.0381179	0.146417
PFL_2078	metZ	-0.800866	0.0595341	0.195524
PFL_5693	bioB	-0.799314	1.94215e-05	0.000617029
PFL_0078	np20	0.798861	0.00285849	0.026888
PFL_4050	PFL_4050	-0.797728	0.0806047	0.237362
PFL_6095	PFL_6095	0.79556	0.000418652	0.00736425
PFL_2214	PFL_2214	-0.79432	0.159673	0.363888
PFL_3109	PFL_3109	-0.794039	0.000728114	0.0110048
PFL_2104	rbsR	-0.793905	0.00734023	0.0499537
PFL_0597	PFL_0597	0.793677	2.86729e-05	0.000875225
PFL_2945	PFL_2945	-0.793657	0.00149524	0.0180094
PFL_5739	PFL_5739	-0.793623	2.32277e-05	0.000723193
PFL_4957	rlmN	-0.793148	0.0225526	0.103261
PFL_4149	PFL_4149	-0.792948	0.00395895	0.033498
PFL_5131	PFL_5131	0.792501	0.0309857	0.127964
PFL_4772	PFL_4772	-0.792425	0.0148152	0.0785813
PFL_1505	PFL_1505	0.792125	0.192582	0.407245
PFL_2224	pqqB_1	-0.79204	0.00333797	0.0301239
PFL_3350	PFL_3350	-0.791676	0.300637	0.535141
PFL_2488	PFL_2488	-0.791527	0.00283491	0.0267628
PFL_5002	PFL_5002	-0.791375	0.0549666	0.18673
PFL_0946	hopJ	0.791034	0.00354163	0.0312376
PFL_2914	PFL_2914	-0.790733	0.000447369	0.00767429
PFL_5110	PFL_5110	0.790262	0.0834224	0.241502
PFL_3440	PFL_3440	-0.789876	0.00941792	0.0591945
PFL_3532	PFL_3532	-0.789756	0.00256169	0.0249244
PFL_5108	ogt	0.789716	0.195855	0.41119
PFL_4974	tgt	-0.789527	0.0044167	0.0360456
PFL_0086	PFL_0086	0.789462	6.62766e-06	0.000253193
PFL_2334	PFL_2334	-0.789451	0.0703824	0.217504
PFL_3500	PFL_3500	-0.788825	0.000635522	0.00999342
PFL_2004	PFL_2004	-0.788	0.14472	0.340438
PFL_2669	PFL_2669	-0.78765	0.0547606	0.186234
PFL_4608	eda	-0.787422	0.453543	0.673836
PFL_0851	nadC	0.787364	0.00902134	0.0573886
PFL_2446	PFL_2446	-0.786589	0.00846856	0.0548738
PFL_3927	PFL_3927	-0.785046	0.0162393	0.0833652
PFL_1062	PFL_1062	0.784486	0.000170443	0.00379054
PFL_1833	PFL_1833	0.784267	0.0134227	0.0739673
PFL_4128	PFL_4128	-0.784146	0.142193	0.336029
PFL_3466	PFL_3466	-0.783971	0.00733306	0.0499537
PFL_3145	cptA	-0.782952	4.79996e-05	0.00135861
PFL_5246	rrlD	-0.782944	0.000486868	0.00828342
PFL_0543	icc	-0.782499	0.568915	0.764489
PFL_0270	tauC	0.782168	9.24847e-05	0.00229074
PFL_5012	PFL_5012	0.781867	0.183358	0.394507
PFL_5462	PFL_5462	0.781506	0.0014335	0.0174685
PFL_1453	PFL_1453	-0.781335	0.158008	0.361734
PFL_4215	pslI	-0.780481	0.00203876	0.0220023
PFL_5603	rrlE	-0.780243	0.000360776	0.00662699
PFL_3238	PFL_3238	-0.780133	0.0039593	0.033498
PFL_6252	PFL_6252	-0.779072	0.0171082	0.0861217
PFL_2597	PFL_2597	-0.778737	0.000629838	0.00997964
PFL_2956	PFL_2956	-0.778374	0.0470195	0.168755
PFL_0360	PFL_0360	0.778244	8.07286e-06	0.000301016
PFL_0691	PFL_0691	0.778103	0.0151367	0.0795466
PFL_1448	algU	-0.776964	0.0190909	0.0926571
PFL_2673	PFL_2673	-0.776956	0.0628423	0.201919
PFL_1502	PFL_1502	-0.776836	0.0101598	0.0619556
PFL_2907	PFL_2907	-0.775613	0.082016	0.238875
PFL_2397	PFL_2397	-0.774661	0.0556807	0.18813
PFL_2548	hydA	-0.774587	8.10794e-05	0.00205236
PFL_1156	PFL_1156	0.774519	0.00896489	0.0573666
PFL_5295	PFL_5295	0.773529	0.0467447	0.167962
PFL_5652	glpE	0.773035	0.00199355	0.0217025
PFL_4049	PFL_4049	0.77098	0.0101436	0.0619531
PFL_5619	vfr	0.77063	0.0270548	0.115946
PFL_2685	PFL_2685	-0.76983	0.00553058	0.0412937
PFL_0803	PFL_0803	0.76878	0.000173241	0.00382806
PFL_2188	PFL_2188	0.76825	0.0512998	0.17876
PFL_2340	puuD	-0.767591	0.0260526	0.11321
PFL_3439	PFL_3439	-0.76739	0.114968	0.294368
PFL_0264	PFL_0264	0.767232	0.00437323	0.0359
PFL_5740	PFL_5740	-0.76714	0.000213964	0.00447098
PFL_0114	pntAB	0.766985	0.00447746	0.0363509
PFL_6021	PFL_6021	0.76662	0.0491042	0.174428
PFL_5908	PFL_5908	0.766071	0.000515012	0.0085978
PFL_5006	PFL_5006	0.765917	0.0352328	0.138426
PFL_2332	PFL_2332	0.765879	0.0653333	0.207885
PFL_5054	PFL_5054	0.765678	0.00060853	0.00971619
PFL_0637	urtE	0.764751	0.0140724	0.0760252
PFL_5539	PFL_5539	0.764482	0.00430642	0.0356596
PFL_5800	PFL_5800	0.764396	0.00135257	0.0168113
PFL_0954	PFL_0954	-0.76399	0.0238566	0.107028
PFL_3627	PFL_3627	-0.763554	0.013306	0.0737933
PFL_4559	PFL_4559	-0.763551	0.00284474	0.0267991
PFL_4686	PFL_4686	-0.762509	0.375698	0.603
PFL_4102	PFL_4102	0.761927	0.360092	0.588992
PFL_1349	PFL_1349	0.760381	0.00675288	0.0467224
PFL_5548	PFL_5548	0.759656	0.000106714	0.00260592
PFL_0561	PFL_0561	0.758462	0.00127531	0.0161066
PFL_3270	acrA	-0.757905	0.00409406	0.0344045
PFL_0497	PFL_0497	0.756312	0.00579374	0.0423446
PFL_5826	pilH	0.756302	0.0218757	0.101429
PFL_5745	PFL_5745	0.756257	0.00567675	0.0418828
PFL_2477	PFL_2477	-0.755445	0.0837344	0.24196
PFL_5738	PFL_5738	-0.755181	0.000261286	0.00519817
PFL_1083	PFL_1083	0.754162	0.00348876	0.0309466
PFL_5353	PFL_5353	0.753997	0.00535049	0.0405322
PFL_0294	PFL_0294	0.753876	5.78375e-05	0.00157272
PFL_1954	mfd	-0.753813	1.31158e-05	0.000458832
PFL_3331	nudK	-0.753635	0.00686866	0.0473366
PFL_0749	PFL_0749	0.75348	0.00159934	0.0186985
PFL_6106	ubiA	-0.753405	0.772599	0.897737
PFL_1171	PFL_1171	0.753182	0.0611305	0.198364
PFL_6264	PFL_6264	0.753113	6.31953e-05	0.0016817
PFL_2695	PFL_2695	0.752725	0.0960091	0.265106
PFL_3287	PFL_3287	-0.752624	0.000771134	0.0114619
PFL_4729	PFL_4729	0.752396	0.00185078	0.0206168
PFL_1305	PFL_1305	0.752263	0.0224973	0.103159
PFL_3202	pueA	-0.751675	0.00258871	0.0251231
PFL_2023	PFL_2023	-0.750805	0.023194	0.105423
PFL_3275	PFL_3275	-0.750459	0.348905	0.578597
PFL_6183	PFL_6183	0.750265	1.40473e-05	0.000485957
PFL_1452	PFL_1452	-0.750158	0.00515271	0.0393417
PFL_2970	PFL_2970	-0.749722	0.000122531	0.00294594
PFL_5181	PFL_5181	0.749711	0.000386725	0.00691994
PFL_3479	PFL_3479	-0.748373	0.00157416	0.0184949
PFL_5227	panB_1	0.747732	0.0055481	0.041335
PFL_3526	PFL_3526	0.747096	0.237121	0.461856
PFL_0764	PFL_0764	0.746288	0.0980817	0.267992
PFL_2831	PFL_2831	-0.746177	0.025103	0.110863
PFL_4204	PFL_4204	-0.746175	0.000701571	0.0106814
PFL_6115	phoU	-0.745752	0.385808	0.612083
PFL_1222	PFL_1222	0.744917	0.074575	0.225536
PFL_0901	PFL_0901	-0.744855	0.000126805	0.00300234
PFL_3656	cbtB	-0.744748	0.10108	0.271858
PFL_1790	sppA	-0.744658	0.00172573	0.019574
PFL_3182	PFL_3182	-0.744612	0.00158642	0.0186039
PFL_4975	queA	-0.744056	0.0146284	0.0778553
PFL_2095	rsmE	-0.743102	0.123467	0.307779
PFL_4007	PFL_4007	0.742929	0.279755	0.511911
PFL_5723	fdhA	0.742416	0.000231003	0.00465519
PFL_2504	PFL_2504	-0.742361	0.0758341	0.228125
PFL_5634	PFL_5634	0.742298	1.86845e-05	0.000605981
PFL_4326	bolA	-0.742205	0.0136934	0.0750607
PFL_5089	PFL_5089	-0.741721	0.030332	0.126509
PFL_3190	PFL_3190	-0.741412	0.00780298	0.0518008
PFL_3971	PFL_3971	-0.741373	0.000530561	0.00875853
PFL_0785	PFL_0785	0.741036	0.17276	0.381345
PFL_2600	PFL_2600	-0.740641	0.0901659	0.254401
PFL_2058	PFL_2058	-0.740095	0.108737	0.284858
PFL_0791	PFL_0791	0.739617	0.0760212	0.228357
PFL_1759	PFL_1759	0.73902	0.435061	0.657555
PFL_2969	PFL_2969	-0.738899	0.211758	0.431061
PFL_5992	PFL_5992	0.738336	0.000126053	0.00299593
PFL_3533	PFL_3533	-0.738146	0.0280699	0.118895
PFL_4866	ybaK	0.738053	0.00438475	0.0359261
PFL_1629	fliC	-0.737372	0.00324031	0.0294561
PFL_4595	PFL_4595	-0.735775	0.00195951	0.0214178
PFL_0855	PFL_0855	0.735696	2.19253e-05	0.000689541
PFL_1941	fadA	-0.734891	0.0064333	0.0452472
PFL_6206	PFL_6206	0.734526	9.27039e-05	0.00229074
PFL_2108	PFL_2108	0.734092	0.162324	0.367694
PFL_2133	PFL_2133	-0.733773	0.00987491	0.0608248
PFL_1273	PFL_1273	0.733415	0.0320388	0.130356
PFL_2677	PFL_2677	-0.732915	0.169731	0.378059
PFL_3391	mvaV	-0.73285	0.0779777	0.232218
PFL_3874	PFL_3874	-0.732095	0.000500103	0.0084166
PFL_5755	PFL_5755	0.732002	0.0162355	0.0833652
PFL_3156	PFL_3156	-0.731872	0.0773429	0.230769
PFL_2455	PFL_2455	-0.731459	0.103273	0.275645
PFL_5044	PFL_5044	0.731054	0.0166546	0.0850068
PFL_4116	PFL_4116	0.73089	0.082523	0.240014
PFL_4999	PFL_4999	0.730792	0.000923733	0.012926
PFL_1321	pcaG_1	0.730224	0.0696285	0.216423
PFL_3095	PFL_3095	-0.730219	0.131825	0.320029
PFL_3040	fbpC	-0.72877	0.0117594	0.0678016
PFL_2585	PFL_2585	-0.728153	0.0281085	0.118895
PFL_6008	cyaA	0.728063	1.40408e-05	0.000485957
PFL_3436	PFL_3436	-0.727855	0.304381	0.53569
PFL_5696	PFL_5696	0.727839	2.43938e-05	0.000755723
PFL_2454	PFL_2454	-0.727275	0.0708163	0.218628
PFL_2906	PFL_2906	-0.727082	0.133	0.322026
PFL_0144	PFL_0144	0.727058	1.77083e-05	0.00058487
PFL_1887	xdhC	0.726951	0.0253432	0.11155
PFL_3829	PFL_3829	-0.726736	0.0108468	0.0646599
PFL_3737	PFL_3737	-0.726499	0.20877	0.427635
PFL_1656	PFL_1656	0.726083	0.520032	0.730979
PFL_5397	pcaQ	0.724249	0.000150275	0.00346578
PFL_2283	PFL_2283	-0.724155	0.00400821	0.0337285
PFL_3586	PFL_3586	-0.723309	0.0206238	0.0975127
PFL_3115	PFL_3115	-0.723278	0.00017336	0.00382806
PFL_3607	prnD	-0.723129	0.025416	0.111769
PFL_2688	PFL_2688	-0.722625	0.0337249	0.134385
PFL_3643	PFL_3643	-0.722572	0.00148269	0.0179276
PFL_2584	PFL_2584	-0.722516	0.143612	0.338252
PFL_0328	PFL_0328	0.722084	0.0375223	0.144676
PFL_0369	PFL_0369	0.721862	0.000390682	0.00693098
PFL_3276	PFL_3276	-0.72147	0.0172129	0.0865091
PFL_2105	rbsK	-0.721469	0.0238515	0.107028
PFL_2626	PFL_2626	0.721464	0.0200618	0.0958535
PFL_1761	PFL_1761	0.720914	0.285815	0.519337
PFL_0948	folB_1	-0.720287	0.0457417	0.165319
PFL_2052	PFL_2052	-0.719641	0.54042	0.744347
PFL_5717	PFL_5717	0.718869	0.000520232	0.00866172
PFL_2057	PFL_2057	-0.71876	0.00466746	0.0374539
PFL_1057	PFL_1057	0.718593	0.0274556	0.11694
PFL_5783	PFL_5783	0.718369	0.0526	0.180969
PFL_3741	PFL_3741	0.717073	0.139702	0.331652
PFL_5757	PFL_5757	0.716679	0.0714809	0.220026
PFL_3665	cysI_2	-0.716575	0.0114292	0.0665136
PFL_3562	uvrC	-0.716538	0.002785	0.0263961
PFL_5736	PFL_5736	0.715848	0.00030958	0.00588927
PFL_3905	nuoJ	-0.715652	0.326334	0.558264
PFL_4399	PFL_4399	-0.715611	0.00687205	0.0473366
PFL_2734	PFL_2734	-0.71542	0.00507834	0.0390888
PFL_3150	PFL_3150	-0.715338	0.162697	0.367737
PFL_1232	recX	0.715256	0.205496	0.423716
PFL_1571	PFL_1571	-0.715246	0.126496	0.312327
PFL_6124	PFL_6124	0.715218	0.0236905	0.10659
PFL_3458	cpo	-0.714452	0.100389	0.271267
PFL_3191	PFL_3191	-0.713351	0.201078	0.418067
PFL_0320	PFL_0320	0.713323	0.00592041	0.0428612
PFL_5867	PFL_5867	0.712681	1.80515e-05	0.000588515
PFL_6028	PFL_6028	0.711322	5.97458e-05	0.00161055
PFL_0331	fdsG	0.711284	0.0174237	0.086871
PFL_5791	PFL_5791	0.710141	0.0115707	0.0670631
PFL_3279	PFL_3279	-0.70925	0.0332237	0.133317
PFL_1001	ghrB2	0.709223	0.00379859	0.0325362
PFL_5279	PFL_5279	0.708477	0.0394274	0.149613
PFL_4574	PFL_4574	0.707795	0.326981	0.558555
PFL_3452	PFL_3452	0.706869	0.210416	0.430016
PFL_5479	PFL_5479	0.706274	0.0326952	0.131775
PFL_2310	PFL_2310	0.706127	0.0637819	0.203886
PFL_1565	PFL_1565	0.706068	0.0168462	0.085494
PFL_1631	fliD	-0.70602	0.00596723	0.0430069
PFL_4267	PFL_4267	0.705359	0.0476097	0.170187
PFL_4565	PFL_4565	-0.705357	0.116793	0.296845
PFL_3559	PFL_3559	-0.705304	0.068005	0.213012
PFL_6119	pstS	0.704714	0.00379701	0.0325362
PFL_6268	PFL_6268	-0.704593	0.0354517	0.138929
PFL_2522	PFL_2522	-0.704011	0.0173567	0.086871
PFL_0858	fruR	-0.703768	0.0011013	0.0145911
PFL_3231	pgm	-0.703527	0.000668566	0.0103561
PFL_2474	PFL_2474	0.703509	0.04551	0.16505
PFL_2782	PFL_2782	-0.703464	0.136641	0.327309
PFL_3133	paaG	-0.702401	0.0125	0.0706969
PFL_0751	PFL_0751	0.702265	0.0422375	0.157304
PFL_2361	PFL_2361	-0.701952	0.00105924	0.0142153
PFL_0042	PFL_0042	0.701925	2.82716e-05	0.000867227
PFL_4126	PFL_4126	-0.701139	0.0145335	0.0774829
PFL_2985	fitF	-0.701096	0.00126707	0.0160694
PFL_0464	PFL_0464	0.701025	0.000282854	0.00552142
PFL_0491	PFL_0491	0.700749	0.184618	0.395736
PFL_2468	nadE_1	-0.700042	0.0889647	0.252154
PFL_6075	tagR	0.69972	4.4901e-05	0.00128256
PFL_3377	hpaI	-0.698948	0.140348	0.332432
PFL_0407	hutH_2	0.698645	0.000180246	0.00396604
PFL_0423	hisE	-0.69731	0.289579	0.523427
PFL_3447	PFL_3447	-0.696471	0.12181	0.304868
PFL_3515	PFL_3515	-0.696452	0.0208502	0.0982847
PFL_6302	PFL_6302	0.695884	0.156854	0.359905
PFL_1572	PFL_1572	0.695588	0.087604	0.250105
PFL_5989	PFL_5989	0.695277	0.00504729	0.0390428
PFL_3933	liuR	-0.694425	0.164214	0.369689
PFL_6048	rpmG	-0.694377	0.163002	0.368159
PFL_4981	PFL_4981	-0.694324	0.0790289	0.234568
PFL_3178	PFL_3178	-0.693321	0.0265976	0.114223
PFL_0410	hutG_2	0.692852	0.00132864	0.0165801
PFL_5465	PFL_5465	0.692766	0.0933536	0.259808
PFL_5127	PFL_5127	0.692742	0.0310309	0.127964
PFL_2794	pltZ	-0.692574	0.113523	0.292352
PFL_0972	PFL_0972	0.692529	0.00237498	0.0239798
PFL_0123	rrfA	0.692472	0.0717815	0.220366
PFL_6155	PFL_6155	0.691282	0.000492253	0.00833721
PFL_1239	dgkA	-0.691057	0.220806	0.443888
PFL_2380	PFL_2380	0.690141	0.470479	0.686242
PFL_0693	PFL_0693	0.689878	0.00104993	0.0141379
PFL_4725	PFL_4725	0.689785	0.00250267	0.0245806
PFL_5921	PFL_5921	0.689324	0.00249848	0.0245783
PFL_4076	PFL_4076	-0.689028	0.151312	0.351353
PFL_0463	PFL_0463	0.688922	0.0705321	0.217859
PFL_6100	PFL_6100	0.688494	0.000369535	0.00672835
PFL_1647	fliL	0.686708	0.0354911	0.138996
PFL_2944	PFL_2944	-0.685664	0.00322681	0.0293762
PFL_0644	PFL_0644	0.685466	0.000931691	0.0130082
PFL_5306	rluD	0.684637	0.0412664	0.154334
PFL_3285	PFL_3285	-0.683905	0.0198855	0.0951785
PFL_2045	PFL_2045	-0.683883	0.0264695	0.113942
PFL_1726	PFL_1726	0.68372	0.228921	0.453833
PFL_5553	PFL_5553	-0.683533	0.0887	0.251748
PFL_1052	ygiT	-0.683323	0.151474	0.351441
PFL_5161	PFL_5161	-0.683217	0.00901813	0.0573886
PFL_3817	PFL_3817	-0.682745	0.175889	0.385384
PFL_2008	PFL_2008	-0.68239	0.0243149	0.108537
PFL_3522	PFL_3522	-0.682112	0.0172655	0.0865639
PFL_0939	PFL_0939	0.682011	0.071869	0.220437
PFL_5949	PFL_5949	0.681857	0.000729921	0.0110054
PFL_6136	PFL_6136	-0.681723	0.0519198	0.179814
PFL_4678	pilQ	-0.681576	0.0158372	0.0817728
PFL_5884	PFL_5884	0.681144	0.000425779	0.00741945
PFL_3374	hpcD_2	-0.681064	0.286879	0.520664
PFL_6129	PFL_6129	0.680852	0.0144256	0.0771058
PFL_0630	PFL_0630	0.68005	0.000198742	0.00427892
PFL_4894	PFL_4894	0.679669	0.0942608	0.261337
PFL_6151	PFL_6151	0.679411	0.000124079	0.0029717
PFL_3050	PFL_3050	-0.679205	0.00361385	0.0316864
PFL_0197	PFL_0197	0.678344	0.00213774	0.0226005
PFL_4632	alkA	0.678269	0.00630222	0.044865
PFL_2932	PFL_2932	-0.677949	0.00297455	0.0275633
PFL_5674	pqqB_2	0.677528	0.000312392	0.00591267
PFL_0295	PFL_0295	0.67617	0.0370158	0.143166
PFL_1557	PFL_1557	-0.675085	0.00121309	0.0155927
PFL_0243	PFL_0243	0.674857	0.000120393	0.00290576
PFL_3035	PFL_3035	-0.674263	0.0011136	0.01467
PFL_6261	PFL_6261	0.67414	0.207387	0.426345
PFL_3541	PFL_3541	-0.673971	0.0407934	0.153394
PFL_5847	PFL_5847	0.673955	0.00292721	0.0272462
PFL_5491	gmd	-0.673901	0.0310509	0.127964
PFL_1187	fabZ	-0.673072	0.35857	0.587789
PFL_2253	PFL_2253	-0.673058	0.00125509	0.0159498
PFL_3017	PFL_3017	-0.672849	0.0764201	0.228893
PFL_3245	PFL_3245	-0.672075	0.00525662	0.039967
PFL_0449	pilQ	0.668997	0.000492708	0.00833721
PFL_2810	PFL_2810	-0.668906	0.0338793	0.134889
PFL_1674	PFL_1674	0.66875	0.00275117	0.0262351
PFL_0586	PFL_0586	0.668287	0.0870061	0.249041
PFL_2264	PFL_2264	0.668265	0.111294	0.289363
PFL_2931	PFL_2931	-0.667871	0.0193471	0.0936087
PFL_4738	PFL_4738	-0.667132	0.183512	0.394507
PFL_4998	PFL_4998	0.666995	0.0451063	0.164727
PFL_5473	eutB	0.665994	0.000812933	0.0116914
PFL_6061	gmk	0.665732	0.600284	0.786828
PFL_1189	lpxB	0.665667	0.612331	0.795782
PFL_3797	PFL_3797	-0.665643	0.017374	0.086871
PFL_1745	ydiI	-0.665492	0.0577712	0.19218
PFL_0172	PFL_0172	0.663996	0.000376593	0.00681699
PFL_3219	PFL_3219	-0.663735	0.00340113	0.0304294
PFL_2894	PFL_2894	-0.662911	0.00441039	0.0360413
PFL_4421	PFL_4421	-0.662662	0.153084	0.353976
PFL_5747	PFL_5747	0.662415	0.00193887	0.0212559
PFL_1710	PFL_1710	0.662023	0.000844377	0.0120044
PFL_0480	PFL_0480	0.661987	0.00229339	0.023762
PFL_2080	PFL_2080	-0.661153	0.709251	0.860246
PFL_0247	PFL_0247	0.660832	0.00138838	0.0171197
PFL_1077	PFL_1077	0.660776	0.0227297	0.103919
PFL_3982	PFL_3982	-0.660651	0.00765897	0.0511721
PFL_3978	PFL_3978	-0.659387	0.0928185	0.259068
PFL_0241	metN1	0.659141	0.000239391	0.00480867
PFL_1428	PFL_1428	0.658602	0.7502	0.883582
PFL_0788	PFL_0788	0.658566	0.000301156	0.00580587
PFL_5821	PFL_5821	0.657447	0.00617809	0.0443214
PFL_2246	PFL_2246	-0.657207	0.0503886	0.177041
PFL_2218	pedG	-0.656695	0.0248065	0.109943
PFL_0103	PFL_0103	0.655092	5.08008e-05	0.00141855
PFL_0301	PFL_0301	0.654556	0.000577224	0.00929229
PFL_2766	PFL_2766	-0.654463	0.0991202	0.269382
PFL_3347	PFL_3347	-0.654283	0.156768	0.359905
PFL_2899	PFL_2899	-0.653742	0.436995	0.659037
PFL_3037	PFL_3037	-0.653511	0.0308892	0.12789
PFL_2844	PFL_2844	-0.653372	0.0573939	0.191426
PFL_4560	PFL_4560	0.652897	0.0141584	0.0762638
PFL_1267	hisJ	0.652877	0.00260637	0.0251724
PFL_2462	PFL_2462	-0.6522	0.00248759	0.0245098
PFL_2974	pelC	-0.652159	0.074166	0.224626
PFL_6140	PFL_6140	0.652128	0.00455569	0.0368419
PFL_3694	PFL_3694	-0.651962	0.0190681	0.0926185
PFL_4345	PFL_4345	-0.651747	0.0227175	0.103919
PFL_0649	PFL_0649	0.651371	0.0305069	0.126752
PFL_2489	PFL_2489	-0.65115	0.109986	0.287163
PFL_1728	PFL_1728	0.651046	0.0762275	0.228866
PFL_5907	PFL_5907	0.650349	0.00114461	0.0149078
PFL_3437	PFL_3437	-0.649687	0.0327997	0.132026
PFL_3957	PFL_3957	0.649503	0.063395	0.203066
PFL_1490	cynS	-0.649276	0.0581248	0.192924
PFL_2736	PFL_2736	-0.648764	0.0483401	0.172402
PFL_0091	algB	0.648763	0.00371759	0.032271
PFL_1183	rseP	-0.648501	0.0540424	0.184194
PFL_0350	gltS	0.648345	0.00032997	0.0062008
PFL_5034	cyoD_2	-0.648283	0.154073	0.355338
PFL_1114	PFL_1114	0.648134	0.00219316	0.0229913
PFL_2884	treY	-0.648036	0.000634517	0.00999342
PFL_5759	aacA7	0.647958	0.0962944	0.265322
PFL_5332	PFL_5332	0.64763	0.123713	0.307945
PFL_3841	PFL_3841	0.647575	0.00991893	0.0609725
PFL_5520	ribB	0.647557	0.000268945	0.00533351
PFL_0652	PFL_0652	0.647352	0.00762169	0.0510875
PFL_4029	PFL_4029	-0.647237	0.0502598	0.176918
PFL_0169	PFL_0169	0.647173	0.0112509	0.0659695
PFL_4286	tatD	-0.645879	0.0197127	0.0946527
PFL_0698	cpaB	0.645797	0.000422171	0.00740524
PFL_1435	ung	-0.645787	0.0276329	0.117454
PFL_3461	PFL_3461	-0.645284	0.0298155	0.124605
PFL_2666	PFL_2666	-0.645057	0.0101032	0.0618004
PFL_3057	PFL_3057	-0.644988	0.209182	0.428198
PFL_2351	PFL_2351	-0.64429	0.285703	0.519337
PFL_2175	PFL_2175	-0.644067	0.00290809	0.0272286
PFL_5513	PFL_5513	0.643879	0.0914989	0.256639
PFL_0853	ampD	-0.643539	0.0828648	0.240559
PFL_1917	ccoG_1	-0.643461	0.00232762	0.0237998
PFL_0766	PFL_0766	0.643449	0.000605424	0.00969145
PFL_6071	recG	-0.643265	0.00278335	0.0263961
PFL_1291	PFL_1291	0.643192	0.00190462	0.0209172
PFL_2239	PFL_2239	-0.643113	0.0172939	0.0866362
PFL_0244	PFL_0244	0.642976	0.0240105	0.107486
PFL_4709	PFL_4709	0.642823	0.0671721	0.211573
PFL_6146	potF	0.642436	6.25532e-05	0.00167175
PFL_2167	PFL_2167	-0.642338	0.0285586	0.120384
PFL_5597	tuf_2	-0.64188	0.0388911	0.148029
PFL_1504	PFL_1504	0.641595	0.0472255	0.169202
PFL_6005	PFL_6005	0.64122	0.00143112	0.0174685
PFL_0774	PFL_0774	0.640762	0.0107745	0.0643925
PFL_3937	liuB	-0.640372	0.000781334	0.0114749
PFL_0029	PFL_0029	0.640076	0.000189655	0.0041438
PFL_5091	PFL_5091	0.640056	0.00168524	0.019255
PFL_0192	sbp	0.639961	0.000577504	0.00929229
PFL_2625	PFL_2625	-0.639945	0.106697	0.281643
PFL_0183	rebB_1	0.639854	0.0119272	0.0685152
PFL_1862	prpC	-0.639486	0.00587312	0.042817
PFL_3390	PFL_3390	-0.638995	0.00644694	0.0452472
PFL_5154	PFL_5154	0.638814	0.21102	0.430544
PFL_2565	PFL_2565	-0.638622	0.0116291	0.0672994
PFL_0403	hisX	0.63859	0.00166673	0.0191137
PFL_6083	tssK	0.638326	0.000194445	0.00423359
PFL_2823	tonB6	-0.637867	0.225238	0.44997
PFL_3668	PFL_3668	0.637224	0.0244814	0.109202
PFL_0661	PFL_0661	0.636917	0.0247673	0.109847
PFL_2876	PFL_2876	-0.636913	0.0275835	0.117324
PFL_5289	pilD	0.636683	0.000228809	0.00463151
PFL_3174	PFL_3174	-0.636471	0.00526636	0.0399922
PFL_5983	ppx	-0.636409	0.00372472	0.032271
PFL_4966	iscR	-0.635997	0.100638	0.271421
PFL_6199	PFL_6199	0.635726	0.0006329	0.00999342
PFL_0196	PFL_0196	0.635014	0.0305125	0.126752
PFL_0442	PFL_0442	0.634254	0.00168108	0.0192428
PFL_0697	PFL_0697	0.633786	0.000185909	0.00407625
PFL_1438	PFL_1438	0.633641	0.0790307	0.234568
PFL_3896	PFL_3896	-0.633511	0.0464062	0.167141
PFL_3451	PFL_3451	-0.632856	0.0311299	0.128118
PFL_5796	PFL_5796	0.632133	0.000426556	0.00741945
PFL_1299	braD	-0.631976	0.00909298	0.0577775
PFL_5147	phrB	-0.631322	0.0014807	0.0179276
PFL_0099	PFL_0099	0.630879	0.00790324	0.0521882
PFL_2929	PFL_2929	-0.630667	0.00744805	0.0504668
PFL_5938	ssuE	0.629872	0.00139698	0.0171577
PFL_4070	PFL_4070	0.629809	0.0173981	0.086871
PFL_2689	PFL_2689	-0.62881	0.0398185	0.150516
PFL_3009	PFL_3009	-0.628803	0.00181527	0.020367
PFL_2877	PFL_2877	-0.628735	0.188692	0.401019
PFL_0804	PFL_0804	-0.628667	0.0828454	0.240559
PFL_4872	gltJ	-0.628623	0.00668398	0.0463487
PFL_3319	aer_3	-0.628274	0.0114943	0.0667676
PFL_1463	cupB2	0.627935	0.0305869	0.126892
PFL_2739	PFL_2739	-0.627908	0.0809366	0.237508
PFL_5497	PFL_5497	0.627873	0.000727147	0.0110048
PFL_0374	secB	-0.627599	0.0977625	0.26759
PFL_6180	mntC	0.627559	0.000505095	0.0084549
PFL_1160	PFL_1160	0.627501	0.0553124	0.187477
PFL_0870	opuCC	0.627427	0.000982095	0.0135167
PFL_0297	nudE	0.627238	0.0255809	0.112244
PFL_3509	PFL_3509	-0.627073	0.0283327	0.119531
PFL_0198	uraH_2	0.626911	0.0149996	0.079289
PFL_3459	PFL_3459	-0.626551	0.100598	0.271421
PFL_5749	PFL_5749	-0.626381	0.135654	0.325643
PFL_0149	PFL_0149	0.626159	0.000794957	0.0115784
PFL_3239	scrY	-0.625914	0.00137461	0.0169836
PFL_5988	elbB	0.625898	0.00101832	0.0138687
PFL_4628	hemO	0.625457	0.0139394	0.0758086
PFL_0639	urtC	0.625213	0.00205902	0.0221064
PFL_4307	wbpV	-0.625062	0.0411322	0.154202
PFL_5712	creC	0.624772	0.000282394	0.00552142
PFL_4817	PFL_4817	-0.624744	0.13112	0.319438
PFL_0731	yicE	0.624456	0.000332236	0.00621272
PFL_5224	PFL_5224	0.6244	0.0174633	0.0869254
PFL_5048	PFL_5048	0.624195	0.00150368	0.0180281
PFL_3428	PFL_3428	-0.623856	0.0766446	0.229455
PFL_2717	ghrB1	-0.623741	0.0488677	0.173687
PFL_2681	PFL_2681	0.623499	0.268491	0.499072
PFL_3019	PFL_3019	-0.622177	0.0187753	0.0917689
PFL_3159	glsA	-0.622011	0.0448508	0.164576
PFL_5467	mpl	-0.62196	0.00966646	0.0603742
PFL_4746	PFL_4746	0.621724	0.250683	0.477662
PFL_2878	PFL_2878	0.621388	0.115164	0.294536
PFL_3033	PFL_3033	-0.621378	0.00494997	0.0390061
PFL_4720	PFL_4720	-0.621376	0.0272198	0.116333
PFL_2173	PFL_2173	0.621311	0.0529175	0.181388
PFL_2755	PFL_2755	0.620591	0.0899971	0.254155
PFL_5903	PFL_5903	0.620553	0.000216186	0.00447239
PFL_6282	PFL_6282	-0.620361	0.110548	0.2881
PFL_1058	PFL_1058	0.620248	0.0279289	0.118403
PFL_1080	PFL_1080	0.620108	0.00625205	0.0446975
PFL_6030	PFL_6030	0.619754	0.000166318	0.00371205
PFL_6084	tssJ	0.619639	0.00155977	0.0183918
PFL_2387	PFL_2387	-0.619379	0.227653	0.452462
PFL_0337	PFL_0337	0.619362	0.00336566	0.0302407
PFL_1358	PFL_1358	0.619285	0.0318921	0.129934
PFL_2099	ansB	-0.619052	0.0432329	0.16015
PFL_1740	PFL_1740	0.618846	0.000210722	0.00441807
PFL_0151	PFL_0151	0.61864	0.00123108	0.0157736
PFL_5709	PFL_5709	0.618587	0.0023233	0.0237998
PFL_0624	PFL_0624	0.617765	0.0119695	0.0686948
PFL_5225	PFL_5225	0.617538	0.0536876	0.183386
PFL_2950	PFL_2950	-0.617405	0.0218997	0.101431
PFL_2014	PFL_2014	0.617328	0.0699848	0.216926
PFL_2143	PFL_2143	-0.616507	0.0451279	0.164727
PFL_0469	PFL_0469	0.616328	0.000153383	0.00351146
PFL_5550	PFL_5550	0.616306	0.000330603	0.0062008
PFL_0128	pctA_2	0.616251	0.000338219	0.00628683
PFL_4352	PFL_4352	-0.616003	0.0804038	0.237286
PFL_0955	PFL_0955	0.615838	0.0720374	0.220539
PFL_4319	PFL_4319	-0.615594	0.0381667	0.146435
PFL_3051	PFL_3051	-0.615531	0.00593325	0.0428612
PFL_3762	PFL_3762	-0.615223	0.397299	0.623641
PFL_6184	thrS_2	0.61517	0.000201513	0.00429688
PFL_4277	PFL_4277	0.615137	0.29329	0.526317
PFL_2796	pltJ	-0.614658	0.0265209	0.113977
PFL_1501	PFL_1501	0.614349	0.101118	0.271858
PFL_3227	PFL_3227	-0.614323	0.0401158	0.151486
PFL_3604	prnA	-0.614195	0.0339394	0.135018
PFL_2675	PFL_2675	-0.613934	0.00062125	0.00989392
PFL_0233	PFL_0233	0.613742	0.0130939	0.0731261
PFL_3131	paaD	-0.613374	0.182113	0.393765
PFL_2909	PFL_2909	-0.613056	0.0185422	0.0909336
PFL_3267	PFL_3267	-0.612649	0.0148083	0.0785813
PFL_2887	glgA	-0.612446	0.00204766	0.0220602
PFL_0834	PFL_0834	0.612238	0.381273	0.607486
PFL_1669	cheZ	-0.61212	0.0263381	0.113806
PFL_0207	atsB	0.611389	0.00217641	0.0228927
PFL_3725	moaE_2	-0.611231	0.19049	0.403381
PFL_2870	PFL_2870	0.611133	0.327132	0.558555
PFL_2033	PFL_2033	-0.611122	0.0893706	0.253074
PFL_0034	PFL_0034	0.611088	0.0195542	0.0942569
PFL_3754	PFL_3754	0.610907	0.317528	0.549846
PFL_0448	pilP_1	0.610799	0.0082475	0.0539466
PFL_2342	puuC	0.610212	0.0700199	0.216926
PFL_2278	selD	-0.609733	0.0449095	0.164598
PFL_3556	PFL_3556	-0.609527	0.012119	0.0692338
PFL_1450	mucB	-0.609412	0.00379413	0.0325362
PFL_4434	PFL_4434	0.608898	0.0213693	0.0996007
PFL_1397	PFL_1397	-0.608743	0.41262	0.638039
PFL_3759	PFL_3759	-0.608308	0.276913	0.509104
PFL_4467	dctA	0.608062	0.0131938	0.0734244
PFL_3585	PFL_3585	-0.607718	0.254793	0.482064
PFL_0460	PFL_0460	0.607532	0.00623771	0.0446505
PFL_6173	PFL_6173	0.607454	0.00391584	0.0333219
PFL_1652	fliQ	-0.607107	0.19888	0.414883
PFL_3609	PFL_3609	-0.605851	0.210416	0.430016
PFL_1905	PFL_1905	0.605751	0.123743	0.307945
PFL_0657	cobG	0.60523	0.00360976	0.0316864
PFL_0326	gpuP	0.604061	0.00155536	0.018378
PFL_0020	rsmB	0.604019	0.000876306	0.0123456
PFL_2860	mdtB	-0.603945	0.00474	0.037841
PFL_3300	PFL_3300	-0.603916	0.0219087	0.101431
PFL_4531	PFL_4531	0.603887	0.00427573	0.0355325
PFL_2638	PFL_2638	-0.603849	0.0160447	0.0826172
PFL_5088	PFL_5088	0.603368	0.00246576	0.0243975
PFL_1089	purT	0.603086	0.00495669	0.0390061
PFL_3365	PFL_3365	-0.603003	0.0091374	0.0580006
PFL_6000	hemX	0.602521	0.00084034	0.011998
PFL_0266	PFL_0266	0.602393	0.153323	0.354263
PFL_6253	PFL_6253	-0.602177	0.0286206	0.120419
PFL_0676	PFL_0676	0.602133	0.000983305	0.0135167
PFL_5715	PFL_5715	0.601847	0.000565775	0.00922851
PFL_3997	PFL_3997	-0.601627	0.388754	0.614721
PFL_6190	PFL_6190	0.601556	0.0523845	0.180519
PFL_1688	cycH	-0.601538	0.0365937	0.141986
PFL_4175	PFL_4175	-0.601388	0.0369299	0.143011
PFL_3334	PFL_3334	-0.601204	0.118924	0.299571
PFL_3336	PFL_3336	-0.601204	0.0098228	0.0608018
PFL_0418	PFL_0418	0.600841	0.00101812	0.0138687
PFL_2183	arsH	0.600827	0.15979	0.363888
PFL_3005	sulP	-0.600621	0.0174147	0.086871
PFL_2110	PFL_2110	0.600544	0.12169	0.304813
PFL_2834	ccoN_3	-0.600436	0.00416411	0.0348053
PFL_6118	pstC	0.600274	0.000842	0.011998
PFL_3327	PFL_3327	-0.599855	0.0033672	0.0302407
PFL_1409	PFL_1409	-0.599564	0.0063043	0.044865
PFL_0032	PFL_0032	0.599397	0.000544809	0.0089277
PFL_5769	PFL_5769	0.598886	0.000797823	0.0115805
PFL_5851	thiS	-0.598665	0.063968	0.204376
PFL_3850	PFL_3850	-0.598472	0.19021	0.403381
PFL_2247	PFL_2247	0.598327	0.00185526	0.0206183
PFL_3416	PFL_3416	-0.598296	0.00596113	0.0430069
PFL_0155	PFL_0155	0.598189	0.000680944	0.0104697
PFL_5185	PFL_5185	0.598151	0.0324184	0.131262
PFL_1172	PFL_1172	0.597762	0.00311501	0.0286094
PFL_2207	pedB	0.597562	0.123085	0.307442
PFL_0049	PFL_0049	0.597453	0.0043758	0.0359
PFL_3363	dad	0.596871	0.332297	0.563715
PFL_3055	astA	-0.596838	0.0337123	0.134385
PFL_0468	PFL_0468	0.596757	0.00141794	0.0173468
PFL_3423	PFL_3423	-0.596212	0.0108107	0.0645427
PFL_2506	PFL_2506	-0.595591	0.148083	0.346268
PFL_3280	PFL_3280	-0.595499	0.00898773	0.0573666
PFL_3583	PFL_3583	-0.595008	0.365749	0.595429
PFL_2532	bkdB	-0.594749	0.0151633	0.0795466
PFL_0602	livF	0.594316	0.0138528	0.0755382
PFL_2982	fitC	-0.594059	0.0065269	0.0455639
PFL_5030	PFL_5030	-0.594044	0.101155	0.271858
PFL_0261	PFL_0261	0.593801	0.000368693	0.00672835
PFL_4665	ndpA_2	-0.59298	0.101375	0.272331
PFL_0289	PFL_0289	0.592945	0.00173153	0.019604
PFL_2705	PFL_2705	-0.592869	0.0960461	0.265106
PFL_2120	PFL_2120	-0.592543	0.278109	0.51025
PFL_3610	PFL_3610	0.592381	0.232862	0.458002
PFL_4616	PFL_4616	-0.592239	0.0172337	0.086544
PFL_1601	PFL_1601	0.592194	0.399359	0.626085
PFL_6270	PFL_6270	-0.592174	0.303194	0.53569
PFL_1042	PFL_1042	0.591921	0.0388889	0.148029
PFL_2771	PFL_2771	-0.591636	0.0810707	0.237678
PFL_4384	PFL_4384	-0.591525	0.34668	0.576288
PFL_1272	PFL_1272	-0.591492	0.0567802	0.190399
PFL_4263	ohr	0.591187	0.091886	0.257388
PFL_0611	PFL_0611	0.590218	0.00108661	0.0144652
PFL_4484	PFL_4484	-0.589824	0.263946	0.492978
PFL_5778	PFL_5778	0.589756	0.00832774	0.0542435
PFL_1511	PFL_1511	0.589361	0.0219717	0.101572
PFL_2965	hsdM	-0.589006	0.0176618	0.0878437
PFL_0352	PFL_0352	0.588918	0.0509126	0.177908
PFL_3122	PFL_3122	-0.588902	0.0198256	0.0950378
PFL_3779	PFL_3779	-0.588805	0.300722	0.535141
PFL_2230	PFL_2230	0.588501	0.00986304	0.0608248
PFL_6192	PFL_6192	0.58849	0.00209714	0.022328
PFL_5904	PFL_5904	0.587757	0.00272316	0.0260879
PFL_2829	PFL_2829	-0.587366	0.158193	0.361874
PFL_0715	PFL_0715	0.587035	0.00303428	0.0280333
PFL_0902	PFL_0902	0.586871	0.00574339	0.0421012
PFL_1492	cynR	0.5868	0.0443159	0.163191
PFL_3014	PFL_3014	-0.586784	0.00330801	0.0299404
PFL_3291	PFL_3291	-0.586449	0.0219684	0.101572
PFL_2000	PFL_2000	-0.586255	0.280365	0.512805
PFL_3169	PFL_3169	-0.586081	0.0333134	0.133575
PFL_0474	PFL_0474	0.585242	0.00164829	0.0190549
PFL_5477	PFL_5477	0.585028	0.0250551	0.110808
PFL_0392	PFL_0392	0.584941	0.000577242	0.00929229
PFL_0285	PFL_0285	0.584774	0.00123634	0.0158084
PFL_5336	PFL_5336	0.584707	0.000847499	0.0120214
PFL_2353	PFL_2353	-0.584618	0.152692	0.353474
PFL_5272	PFL_5272	-0.584489	0.302758	0.53569
PFL_4363	PFL_4363	-0.584414	0.154318	0.35564
PFL_3372	hpaE	-0.5844	0.0324527	0.131308
PFL_3304	PFL_3304	-0.58396	0.0737724	0.224445
PFL_6232	PFL_6232	0.583809	0.436311	0.658462
PFL_2178	PFL_2178	0.583403	0.697101	0.851647
PFL_0956	PFL_0956	0.583335	0.00633566	0.0450367
PFL_5862	PFL_5862	0.583323	0.00551181	0.0412524
PFL_0389	PFL_0389	0.58307	0.0614952	0.198822
PFL_0809	PFL_0809	0.582952	0.0432178	0.16015
PFL_5719	PFL_5719	0.582852	0.018546	0.0909336
PFL_2960	PFL_2960	-0.582836	0.0116984	0.0676376
PFL_0981	PFL_0981	0.582513	0.0825164	0.240014
PFL_2813	PFL_2813	-0.581788	0.259689	0.487807
PFL_2011	PFL_2011	0.581727	0.20376	0.421953
PFL_4151	PFL_4151	-0.581692	0.00260739	0.0251724
PFL_5186	PFL_5186	0.581537	0.0320499	0.130356
PFL_3914	ppiB	-0.581502	0.345417	0.575388
PFL_0177	PFL_0177	0.581202	0.00236814	0.0239779
PFL_3859	benR	-0.580504	0.0988042	0.268999
PFL_3818	PFL_3818	-0.580295	0.129691	0.316824
PFL_4329	PFL_4329	0.580196	0.00226622	0.0235196
PFL_3000	PFL_3000	-0.580039	0.0209951	0.0985682
PFL_2610	phaC	-0.579844	0.18834	0.400544
PFL_1824	PFL_1824	-0.579178	0.00232125	0.0237998
PFL_5496	PFL_5496	-0.579061	0.0156292	0.0812378
PFL_3069	PFL_3069	-0.579047	0.101717	0.273132
PFL_2920	PFL_2920	-0.578868	0.360215	0.589038
PFL_0467	PFL_0467	0.578771	0.00802365	0.0529272
PFL_5775	PFL_5775	-0.578259	0.0141258	0.0762229
PFL_0684	PFL_0684	0.57778	0.0118051	0.068002
PFL_0479	PFL_0479	0.577672	0.00321567	0.0293176
PFL_1842	PFL_1842	-0.577256	0.126161	0.311808
PFL_3324	PFL_3324	-0.576974	0.0886248	0.251649
PFL_4201	PFL_4201	0.57682	0.357633	0.587439
PFL_2904	PFL_2904	0.576755	0.311078	0.542449
PFL_3388	PFL_3388	-0.576254	0.0228148	0.104232
PFL_3886	clpS	0.575726	0.189804	0.402969
PFL_2927	PFL_2927	-0.5757	0.0407091	0.15317
PFL_3103	yliI	-0.575612	0.0242951	0.108526
PFL_3366	PFL_3366	-0.575206	0.0151515	0.0795466
PFL_5882	tcyP	0.574662	0.00224736	0.023441
PFL_3944	PFL_3944	-0.574285	0.00733384	0.0499537
PFL_5231	acpA	0.573914	0.0046484	0.0373492
PFL_5137	PFL_5137	0.573814	0.0229938	0.104639
PFL_0820	PFL_0820	0.573606	0.00201583	0.0218633
PFL_4806	PFL_4806	0.573571	0.0550329	0.186752
PFL_3260	pssA_2	-0.573089	0.00365404	0.0319126
PFL_4465	PFL_4465	0.573036	0.210829	0.430438
PFL_6019	amtB	0.572709	0.000911231	0.0127798
PFL_4952	PFL_4952	-0.5727	0.104626	0.277709
PFL_5132	PFL_5132	0.572333	0.0132471	0.0736493
PFL_4929	cumA	-0.572319	0.00501993	0.0390061
PFL_4911	PFL_4911	0.571976	0.0702175	0.217233
PFL_1800	PFL_1800	-0.571938	0.0343423	0.136123
PFL_5045	PFL_5045	0.571876	0.00443331	0.036082
PFL_5795	nhaP	0.571866	0.00115193	0.0149439
PFL_4353	PFL_4353	-0.571403	0.26705	0.497183
PFL_0678	yciH	0.570493	0.17055	0.379156
PFL_5361	rlmG	0.570408	0.00352573	0.0311414
PFL_2953	PFL_2953	-0.570293	0.0451897	0.164764
PFL_5936	ssuD	0.569831	0.00128854	0.0162096
PFL_4978	PFL_4978	-0.569661	0.0789541	0.234568
PFL_0466	PFL_0466	0.569585	0.0129993	0.072663
PFL_2267	glcF	0.569179	0.0224141	0.103069
PFL_0391	PFL_0391	0.569035	0.000307867	0.00588063
PFL_5546	PFL_5546	0.568987	0.00246061	0.0243975
PFL_4520	aotQ	0.568963	0.0992569	0.269548
PFL_5492	PFL_5492	-0.568476	0.00497659	0.0390061
PFL_0680	PFL_0680	0.568226	0.00696082	0.0477894
PFL_0445	pilM	0.567915	0.014046	0.0760252
PFL_6149	PFL_6149	0.567707	0.00499828	0.0390061
PFL_0223	PFL_0223	0.567302	0.00433601	0.0358094
PFL_3836	PFL_3836	0.567064	0.0723387	0.221339
PFL_5266	phuT	0.56617	0.00503013	0.0390061
PFL_2582	PFL_2582	-0.566095	0.00580334	0.0423651
PFL_5943	PFL_5943	0.566034	0.00296252	0.0274927
PFL_0768	PFL_0768	0.565754	0.0428083	0.159144
PFL_4800	PFL_4800	0.565571	0.00460821	0.037087
PFL_5776	PFL_5776	0.565499	0.026284	0.113775
PFL_0212	sftR	0.56549	0.00237992	0.0239802
PFL_0999	PFL_0999	0.565342	0.0196192	0.0943605
PFL_5461	PFL_5461	0.564708	0.0485441	0.172833
PFL_1934	PFL_1934	-0.564673	0.349794	0.579763
PFL_2933	PFL_2933	-0.564605	0.00337033	0.0302407
PFL_4740	PFL_4740	0.564514	0.074917	0.226131
PFL_5770	PFL_5770	0.56441	0.00213183	0.0225764
PFL_2864	PFL_2864	-0.564269	0.0752848	0.226911
PFL_5870	mutM	0.564213	0.00416043	0.0348053
PFL_5737	PFL_5737	-0.563935	0.0133319	0.0737933
PFL_6179	mntB	0.563846	0.00274469	0.0262134
PFL_5271	gluQ	0.563587	0.00283659	0.0267628
PFL_2550	PFL_2550	-0.563581	0.0294679	0.1234
PFL_1241	fpr_1	-0.563277	0.773155	0.897766
PFL_4436	PFL_4436	-0.56317	0.0590682	0.194304
PFL_3672	PFL_3672	0.563147	0.176662	0.3865
PFL_0414	mdoH	-0.563112	0.00186858	0.0206672
PFL_3215	PFL_3215	-0.562779	0.116116	0.295848
PFL_5584	tuf_1	-0.562687	0.103212	0.275645
PFL_3012	PFL_3012	-0.562675	0.0696703	0.216423
PFL_4471	oprH	-0.56263	0.0430328	0.159787
PFL_5385	PFL_5385	0.562554	0.000772903	0.0114619
PFL_4826	sodB	-0.562461	0.638426	0.812483
PFL_1560	PFL_1560	0.561981	0.0258173	0.112718
PFL_1711	PFL_1711	-0.561454	0.196571	0.412137
PFL_0782	PFL_0782	0.561355	0.0567003	0.190385
PFL_5960	PFL_5960	0.561203	0.00251187	0.0246321
PFL_5722	PFL_5722	0.561137	0.0201731	0.0960271
PFL_3910	higB2	-0.560984	0.305672	0.537081
PFL_3537	PFL_3537	-0.560913	0.00862965	0.0556282
PFL_0887	PFL_0887	0.560792	0.192839	0.407266
PFL_5630	gph_2	0.560475	0.017212	0.0865091
PFL_2421	PFL_2421	-0.560255	0.0348104	0.137279
PFL_4845	PFL_4845	0.560228	0.0152195	0.0797678
PFL_2744	PFL_2744	-0.559864	0.222265	0.445746
PFL_5123	PFL_5123	0.559596	0.0506712	0.177563
PFL_0076	znuB	0.559502	0.00308715	0.0284374
PFL_5287	pilA	0.559319	0.060549	0.197163
PFL_2192	PFL_2192	0.559261	0.31672	0.548752
PFL_3257	efeB	-0.559261	0.0683402	0.213739
PFL_5065	murF	-0.55922	0.185993	0.396773
PFL_4047	PFL_4047	0.559204	0.556353	0.754445
PFL_4014	PFL_4014	-0.559107	0.0126671	0.0715125
PFL_2360	PFL_2360	-0.559044	0.177059	0.387058
PFL_0504	PFL_0504	0.558897	0.119669	0.300961
PFL_4775	PFL_4775	0.558784	0.0603292	0.196995
PFL_0147	PFL_0147	0.558746	0.00205906	0.0221064
PFL_5168	ychF	-0.558617	0.36117	0.589826
PFL_0591	PFL_0591	0.558143	0.0453495	0.165045
PFL_2902	pvdQ	-0.557817	0.00131696	0.0165004
PFL_0636	ureD	0.557796	0.0341937	0.135794
PFL_5307	PFL_5307	-0.55774	0.117446	0.298162
PFL_0690	PFL_0690	0.557609	0.00395231	0.033498
PFL_0992	PFL_0992	0.557381	0.00123925	0.0158131
PFL_0129	PFL_0129	0.55686	0.00894814	0.0573666
PFL_0353	PFL_0353	-0.556738	0.279608	0.511794
PFL_6112	PFL_6112	-0.556475	0.046474	0.16728
PFL_0291	PFL_0291	0.555944	0.0180131	0.0893054
PFL_2089	PFL_2089	-0.555539	0.127709	0.314055
PFL_0933	algW	0.555508	0.0494387	0.175017
PFL_3330	PFL_3330	-0.555034	0.00491381	0.0388303
PFL_4594	def_1	0.554934	0.0326063	0.13158
PFL_0139	PFL_0139	0.554851	0.0022977	0.0237653
PFL_3264	PFL_3264	-0.554709	0.0220598	0.101828
PFL_1580	PFL_1580	-0.554194	0.125088	0.310204
PFL_0432	phaC	0.553937	0.00132489	0.0165665
PFL_2892	copB	0.553518	0.0673008	0.211817
PFL_5505	PFL_5505	-0.553317	0.0522706	0.180226
PFL_3056	PFL_3056	-0.553183	0.0488014	0.17355
PFL_6074	tagQ	0.553013	0.00169946	0.019382
PFL_4566	PFL_4566	-0.55295	0.115881	0.295492
PFL_4203	PFL_4203	-0.552949	0.00664565	0.0462374
PFL_3088	PFL_3088	-0.552868	0.0592517	0.194702
PFL_0209	PFL_0209	0.552577	0.00507639	0.0390888
PFL_0619	PFL_0619	0.552558	0.0234268	0.105939
PFL_1392	PFL_1392	-0.5521	0.169906	0.378059
PFL_3877	crcB	-0.552034	0.276524	0.50869
PFL_4983	PFL_4983	0.551016	0.00499148	0.0390061
PFL_3225	PFL_3225	-0.550813	0.416923	0.641629
PFL_3427	PFL_3427	-0.550747	0.271412	0.502105
PFL_2790	pltD	-0.55048	0.0246918	0.109825
PFL_5873	PFL_5873	0.550463	0.00110622	0.0146251
PFL_0272	tauA	0.55045	0.0179569	0.0891242
PFL_1831	PFL_1831	-0.550345	0.0134174	0.0739673
PFL_0643	PFL_0643	0.550328	0.0062383	0.0446505
PFL_1855	thrH	-0.550187	0.122818	0.306898
PFL_1914	ccoS	0.549884	0.331429	0.562806
PFL_1133	PFL_1133	0.549708	0.00242996	0.0242489
PFL_5859	PFL_5859	0.549401	0.000883198	0.0124146
PFL_1672	PFL_1672	0.5494	0.226173	0.451157
PFL_0459	PFL_0459	0.54922	0.0304524	0.126672
PFL_3430	PFL_3430	-0.549118	0.136816	0.327548
PFL_3598	PFL_3598	-0.548748	0.287355	0.521375
PFL_4881	PFL_4881	0.548556	0.00965426	0.0603585
PFL_2645	PFL_2645	-0.548438	0.111653	0.290055
PFL_4406	PFL_4406	-0.548264	0.0526907	0.181003
PFL_0421	tatB	-0.547893	0.417138	0.641629
PFL_5809	PFL_5809	0.547815	0.00503415	0.0390061
PFL_5309	pilR	0.547726	0.0039842	0.0336173
PFL_5410	PFL_5410	0.547573	0.00933011	0.0589235
PFL_5640	PFL_5640	0.54712	0.0247293	0.109835
PFL_2490	PFL_2490	-0.547115	0.00448974	0.0364032
PFL_0237	PFL_0237	0.547006	0.00593212	0.0428612
PFL_4357	PFL_4357	-0.546685	0.147833	0.345861
PFL_1488	PFL_1488	0.545067	0.0321633	0.130581
PFL_4986	ppk2	0.544875	0.0165035	0.0844433
PFL_1069	lepA	-0.544658	0.117627	0.298417
PFL_3411	PFL_3411	-0.544052	0.057585	0.191857
PFL_3234	PFL_3234	-0.543667	0.376554	0.603708
PFL_5501	nirK	0.543532	0.0078947	0.0521872
PFL_2959	PFL_2959	-0.543241	0.213499	0.43333
PFL_2051	PFL_2051	0.543209	0.441068	0.661975
PFL_5422	PFL_5422	0.543045	0.148778	0.34699
PFL_0024	dprA	0.542917	0.0121833	0.0693703
PFL_0075	PFL_0075	0.542824	0.00986914	0.0608248
PFL_4883	PFL_4883	-0.542532	0.057747	0.19218
PFL_3945	PFL_3945	-0.542396	0.0660757	0.20924
PFL_0339	PFL_0339	0.542107	0.00224253	0.0234299
PFL_1858	PFL_1858	-0.541901	0.010735	0.0643073
PFL_0737	PFL_0737	0.541776	0.353762	0.583388
PFL_1265	hisM	-0.541664	0.0143326	0.0768728
PFL_1537	PFL_1537	0.541661	0.0472971	0.169361
PFL_3549	PFL_3549	-0.541411	0.199599	0.415842
PFL_6205	PFL_6205	0.541229	0.0014912	0.0179955
PFL_4408	sugE_1	0.541087	0.345584	0.575388
PFL_0411	pip	0.541059	0.00330511	0.0299404
PFL_2557	PFL_2557	-0.541022	0.107563	0.28291
PFL_5688	PFL_5688	0.54099	0.095744	0.264621
PFL_1739	PFL_1739	-0.540956	0.0202784	0.0962451
PFL_4469	phoQ	-0.54089	0.00545544	0.0410176
PFL_1772	PFL_1772	-0.540863	0.0205184	0.0971621
PFL_0358	mutY	0.540604	0.00196052	0.0214178
PFL_5878	PFL_5878	-0.5404	0.0658559	0.209014
PFL_4221	moeA_2	0.540335	0.0169447	0.0858021
PFL_0311	PFL_0311	0.540267	0.0325887	0.13158
PFL_2975	pelD	-0.54006	0.0258171	0.112718
PFL_5898	PFL_5898	0.539906	0.00394949	0.033498
PFL_0265	PFL_0265	0.539611	0.00147598	0.0179276
PFL_4111	PFL_4111	-0.539377	0.0660385	0.20924
PFL_0430	phaF	0.539035	0.134168	0.323323
PFL_2843	PFL_2843	-0.538452	0.167814	0.375487
PFL_0662	PFL_0662	0.538347	0.0281247	0.118895
PFL_2403	PFL_2403	-0.538228	0.102757	0.274976
PFL_2861	mdtC	-0.538128	0.00503627	0.0390061
PFL_2248	PFL_2248	-0.538056	0.0304522	0.126672
PFL_1294	PFL_1294	0.538006	0.0115775	0.0670631
PFL_6145	aphA_3	0.537852	0.00305054	0.0281418
PFL_4910	PFL_4910	0.537695	0.019444	0.0938586
PFL_3176	PFL_3176	-0.537683	0.0165589	0.0846572
PFL_5356	radA	0.537526	0.00819421	0.0536544
PFL_4088	pvdN	-0.537316	0.0984617	0.268324
PFL_3995	PFL_3995	-0.537197	0.161592	0.366569
PFL_5632	PFL_5632	0.537099	0.00300778	0.0278298
PFL_3525	PFL_3525	-0.537075	0.206357	0.424817
PFL_0977	PFL_0977	0.536643	0.250156	0.477097
PFL_5972	PFL_5972	0.536243	0.0134414	0.0740051
PFL_4654	PFL_4654	0.53624	0.185107	0.395854
PFL_2592	PFL_2592	0.53604	0.275101	0.50652
PFL_0150	PFL_0150	0.535926	0.00111432	0.01467
PFL_2957	PFL_2957	-0.535859	0.137775	0.328832
PFL_5348	PFL_5348	0.535775	0.0142607	0.0766188
PFL_0721	PFL_0721	0.535738	0.00813206	0.0533597
PFL_4601	PFL_4601	0.535612	0.303746	0.53569
PFL_1243	rhlG	0.535484	0.0193292	0.0935946
PFL_2407	PFL_2407	-0.535412	0.0180436	0.0893287
PFL_3407	PFL_3407	-0.535193	0.0819151	0.238814
PFL_0825	recN	0.534941	0.0102052	0.0619977
PFL_2967	PFL_2967	-0.534918	0.253963	0.48126
PFL_3015	PFL_3015	-0.534552	0.0137877	0.0753784
PFL_1634	fleQ	-0.53446	0.00341752	0.0305321
PFL_5313	PFL_5313	0.534406	0.0181564	0.0896939
PFL_2109	capA	0.534256	0.27165	0.502396
PFL_6091	tssF	0.533927	0.00161075	0.018783
PFL_0494	PFL_0494	0.533916	0.00568906	0.041924
PFL_5842	metX	-0.533872	0.18047	0.3917
PFL_4671	PFL_4671	-0.533694	0.55661	0.754629
PFL_2707	PFL_2707	-0.533233	0.0629937	0.202212
PFL_5389	PFL_5389	0.532881	0.00151659	0.0180916
PFL_5427	thiD	-0.532715	0.0550983	0.186872
PFL_3636	PFL_3636	-0.532374	0.0216323	0.10045
PFL_5084	PFL_5084	0.532321	0.00391708	0.0333219
PFL_4646	nadA	0.53228	0.00857366	0.055382
PFL_0713	PFL_0713	0.532251	0.00503305	0.0390061
PFL_3358	PFL_3358	-0.531844	0.0190153	0.0925065
PFL_5602	rrfE	0.531689	0.369863	0.598525
PFL_6236	PFL_6236	0.531665	0.163612	0.368987
PFL_5641	PFL_5641	0.531485	0.00313013	0.0286637
PFL_1997	PFL_1997	0.53148	0.363535	0.592601
PFL_3067	fadB2x	-0.530648	0.289185	0.523323
PFL_0961	PFL_0961	0.530506	0.0102851	0.062226
PFL_3311	PFL_3311	-0.530502	0.0182823	0.089924
PFL_3271	acrB	-0.530399	0.00233738	0.0238213
PFL_0739	rrfB	0.529744	0.370844	0.599337
PFL_3709	PFL_3709	-0.529719	0.0741507	0.224626
PFL_1451	mucD	-0.529536	0.00665986	0.0462845
PFL_3108	PFL_3108	-0.529112	0.0698698	0.21687
PFL_1020	algE	0.528644	0.0109686	0.0649871
PFL_1151	PFL_1151	0.528606	0.0174244	0.086871
PFL_2621	PFL_2621	0.52858	0.134898	0.324218
PFL_0325	gpuA	0.528449	0.0110953	0.0655507
PFL_4593	PFL_4593	0.527849	0.0779149	0.232142
PFL_2941	PFL_2941	-0.527848	0.0661798	0.209295
PFL_2923	PFL_2923	-0.527782	0.0325298	0.131449
PFL_1124	PFL_1124	0.527631	0.0197962	0.0949698
PFL_0100	PFL_0100	0.527166	0.00188877	0.0208166
PFL_5894	PFL_5894	0.527019	0.00699223	0.0479522
PFL_4563	PFL_4563	0.526503	0.19687	0.412221
PFL_3651	PFL_3651	0.526343	0.031884	0.129934
PFL_3429	PFL_3429	-0.526284	0.0818375	0.238801
PFL_2420	PFL_2420	-0.525672	0.022937	0.10456
PFL_4967	cysE	0.525646	0.0322228	0.130718
PFL_4551	PFL_4551	-0.525642	0.099605	0.270257
PFL_0031	betC	0.525453	0.00102086	0.0138687
PFL_4624	mgsA	-0.525329	0.0905607	0.255168
PFL_1704	PFL_1704	0.525274	0.025632	0.112244
PFL_5538	PFL_5538	0.525252	0.00414306	0.0347693
PFL_2934	PFL_2934	-0.524889	0.0224279	0.103069
PFL_4165	PFL_4165	-0.524863	0.132223	0.320744
PFL_0542	PFL_0542	0.524536	0.0728816	0.222577
PFL_2481	PFL_2481	-0.524477	0.303368	0.53569
PFL_0047	PFL_0047	0.524283	0.00233405	0.0238213
PFL_2009	PFL_2009	-0.523915	0.0529279	0.181388
PFL_5948	PFL_5948	0.523778	0.00758563	0.0509006
PFL_2650	PFL_2650	-0.523663	0.0102241	0.0620052
[truncated: 4,229 more rows]

## Sheet: Table_S4
Table S4. Significant Pseudomonas protegens Pf-5 genes associated with cotton and/or wheat root colonisation.
locus_tag	gene_name	Plant_significant	Cotton_log2-FoldChange	Wheat_log2-FoldChange	Cotton_q-value	Wheat_q-value
PFL_6226	gidA	Both	-8.57313	-8.62491	7.29362e-07	3.61188e-08
PFL_1876	oprF	Both	-8.50062	-8.55537	0.000239954	0.000214698
PFL_5589	rpoB	Both	-7.79307	-7.84757	0.00583245	0.00429688
PFL_0844	infB	Both	-7.45505	-7.50872	0.00642344	0.00463151
PFL_3232	PFL_3232	Both	-7.44561	-7.49736	0.000127061	6.21488e-05
PFL_1063	valS	Both	-7.42983	-7.48195	0.0016806	0.00100937
PFL_1194	pyrG	Both	-7.41093	-7.46228	0.000932793	0.00058487
PFL_4476	PFL_4476	Both	-7.33927	-7.39082	0.000247144	0.000131845
PFL_5588	rpoC	Both	-7.16045	-7.21326	0.00102111	0.000520194
PFL_5981	rho	Both	-7.11743	-7.17015	0.001234	0.000606799
PFL_4182	dsbD	Both	-7.01439	-7.06451	0.00366308	0.00196304
PFL_0827	dnaK	Both	-6.94708	-6.99687	0.00362445	0.00181471
PFL_0517	PFL_0517	Both	-6.76429	-6.81748	0.00876738	0.00429688
PFL_4972	secD	Both	-6.75854	-6.80905	0.00540279	0.00331313
PFL_0843	nusA	Both	-6.74563	-6.79522	0.00867265	0.00429688
PFL_1776	PFL_1776	Both	-7.90548	-4.94905	1.44142e-05	0.000121567
PFL_3987	clpP	Both	-7.79713	-4.84137	2.64121e-05	0.000171357
PFL_0387	thiI	Both	-8.50442	-3.64098	1.12832e-07	0.00017035
PFL_5444	PFL_5444	Both	-3.95722	-8.08234	0.00953972	0.000132279
PFL_0836	ftsH	Both	-7.00461	-4.99908	3.33273e-18	1.13406e-17
PFL_1196	eno	Both	-5.86187	-6.04469	5.74561e-09	2.06166e-10
PFL_3900	nuoE	Both	-8.79922	-3.02915	4.1929e-09	0.000112222
PFL_5102	PFL_5102	Both	-8.44114	-3.3195	1.95339e-07	5.98409e-05
PFL_1721	sucC	Both	-8.08431	-3.66165	4.97777e-06	0.000121688
PFL_4348	aroC	Both	-7.19148	-4.23402	0.00080086	0.00156567
PFL_0450	aroK	Both	-8.38762	-2.13216	3.23731e-07	0.00585006
PFL_0831	carB	Both	-5.01023	-5.15429	0.00170617	0.00125731
PFL_4183	PFL_4183	Both	-5.22925	-3.60874	7.65194e-14	8.10705e-12
PFL_4306	wbpL	Both	-4.81022	-3.80814	5.69341e-08	1.05464e-07
PFL_5274	cbrB	Both	-5.3197	-3.27856	2.96707e-26	5.80624e-23
PFL_6004	argH	Both	-3.88026	-4.6333	2.32851e-07	1.15292e-09
PFL_0371	gpmI	Both	-4.04361	-4.24885	1.95062e-07	1.07602e-08
PFL_4853	argG	Both	-3.29478	-4.42892	0.00485736	5.44845e-06
PFL_5100	PFL_5100	Both	-4.82207	-2.76968	4.59193e-07	6.28468e-05
PFL_3907	nuoL	Both	-4.46622	-2.90406	2.3539e-12	2.22658e-09
PFL_3399	galU	Both	-4.62972	-2.62974	0.000238474	0.00626403
PFL_1666	fleN	Both	-3.45776	-3.6823	3.83761e-06	2.10266e-06
PFL_0666	purH	Both	-3.96267	-3.02758	1.72395e-07	1.665e-06
PFL_5829	tonB3	Both	-4.61021	-2.28072	3.5612e-06	0.00701435
PFL_5099	PFL_5099	Both	-4.80349	-2.07463	2.08943e-09	0.000815423
PFL_4440	purM	Both	-4.29925	-2.53065	1.43455e-07	9.21832e-05
PFL_1974	tal	Both	-4.24573	-2.50808	7.41774e-12	7.62481e-08
PFL_3902	nuoG	Both	-4.39394	-2.29561	1.35828e-15	1.79558e-08
PFL_1685	ccmF	Both	-4.24699	-2.32049	0.000105203	0.00760095
PFL_5093	PFL_5093	Both	-3.83377	-2.62153	4.2019e-07	0.000490729
PFL_6125	purK	Both	-3.20432	-3.22737	1.24136e-08	1.04748e-06
PFL_1972	PFL_1972	Both	-3.24351	-3.16509	0.000263627	0.000131627
PFL_1076	purL	Both	-3.84549	-2.56169	3.42497e-19	8.22298e-11
PFL_5097	ilvB	Both	-3.60269	-2.74135	3.48893e-16	3.2679e-13
PFL_0923	ttg2C	Both	-3.86818	-2.41299	1.40547e-06	6.02998e-05
PFL_2064	leuD	Both	-3.77434	-2.40538	0.000196341	0.00239773
PFL_4305	wbpM	Both	-3.84199	-2.30796	1.29884e-14	1.07178e-10
PFL_5094	rfbF	Both	-3.70979	-2.42237	2.08893e-08	0.00020939
PFL_1445	PFL_1445	Both	-3.12028	-2.92326	0.00969812	0.00463151
PFL_0036	trpA	Both	-3.57417	-2.42497	1.81473e-06	0.000917742
PFL_5280	pgi	Both	-3.47111	-2.47908	1.01804e-21	3.86259e-22
PFL_1741	gpsA	Both	-2.41644	-3.49133	1.52215e-07	3.97338e-14
PFL_5611	argC	Both	-3.03235	-2.87039	8.21513e-08	9.54328e-09
PFL_0174	PFL_0174	Both	-3.39364	-2.44023	5.12239e-07	2.29768e-05
PFL_5273	cbrA	Both	-3.5667	-2.17093	2.54004e-33	5.45215e-25
PFL_4312	pheA	Both	-3.31746	-2.38537	0.000514966	0.00502666
PFL_6055	argB	Both	-2.8021	-2.88923	9.14724e-06	8.82694e-05
PFL_5911	serA	Both	-2.72021	-2.87413	3.26425e-05	4.21811e-05
PFL_5253	ilvC	Both	-2.81256	-2.58454	0.000453494	0.00111977
PFL_5494	PFL_5494	Both	-2.66299	-2.71947	2.06686e-06	2.72484e-07
PFL_5095	rfbG	Both	-3.16289	-2.21931	2.31552e-09	2.47803e-10
PFL_3554	PFL_3554	Both	-2.43884	-2.92431	2.65497e-15	1.12087e-31
PFL_2063	leuC	Both	-2.98735	-2.3515	3.83761e-06	0.000202017
PFL_0085	dsbA	Both	-2.92915	-2.26503	0.000929842	2.61845e-05
PFL_5941	argA	Both	-2.73096	-2.41607	6.85254e-13	3.54528e-13
PFL_5645	PFL_5645	Both	-2.65812	-2.37727	1.62441e-10	3.26335e-11
PFL_5096	PFL_5096	Both	-2.85244	-2.17396	1.28216e-06	2.29768e-05
PFL_3885	clpA	Both	-2.71118	-2.29256	2.77235e-16	1.94831e-17
PFL_0741	recB	Both	-2.91243	-2.04503	5.74561e-09	1.25416e-06
PFL_3880	ftsK	Both	-2.60242	-2.23615	2.20419e-05	7.15487e-05
PFL_1883	PFL_1883	Both	-2.10648	-2.60764	0.000275522	9.01706e-07
PFL_5622	trpD	Both	-2.37018	-2.19098	0.000531402	0.00146193
PFL_4442	PFL_4442	Both	-2.21575	-2.23408	1.43455e-07	1.82792e-08
PFL_5449	PFL_5449	Both	-2.19272	-2.04368	1.91015e-07	1.9415e-08
PFL_1257	PFL_1257	Both	-2.13336	-2.084	0.000135805	8.44573e-06
PFL_0555	motA	Both	-3.10914	2.0014	5.62294e-20	8.10705e-12
PFL_4451	gacS	Both	2.80423	-2.59541	7.86879e-33	2.2152e-42
PFL_1670	cheA	Both	2.00611	2.51674	3.38838e-12	1.07174e-15
PFL_4192	PFL_4192	Both	3.89897	2.10887	1.08401e-49	1.97294e-32
PFL_4481	PFL_4481	Both	2.32517	4.19239	6.61065e-17	1.27101e-41
PFL_0509	aceE_2	Cotton	-9.07149	-1.60082	2.13299e-10	0.0119768
PFL_3898	nuoB	Cotton	-7.8513	-1.07166	6.80333e-06	0.240014
PFL_5651	apaH	Cotton	-7.73089	-2.12406	0.000135805	0.0480401
PFL_3906	nuoK	Cotton	-7.61897	-2.20431	4.05336e-05	0.0302425
PFL_3905	nuoJ	Cotton	-7.43926	-0.715652	0.000134089	0.558264
PFL_1722	sucD	Cotton	-7.42797	-2.54482	0.000810984	0.0768728
PFL_1777	PFL_1777	Cotton	-7.34734	-3.42873	0.00712024	0.0412937
PFL_5321	ileS	Cotton	-7.18688	-3.33408	0.00130555	0.0135167
PFL_1397	PFL_1397	Cotton	-7.10384	-0.608743	0.000953599	0.638039
PFL_1681	ccmB	Cotton	-6.97165	-1.01167	0.00334521	0.368159
PFL_4973	yajC	Cotton	-6.84115	-0.484777	0.00503903	0.804227
PFL_1686	dsbE	Cotton	-6.78695	-3.80906	0.00613614	0.0221322
PFL_3912	cysS	Cotton	-6.74561	-3.7883	0.00867265	0.011653
PFL_3899	nuoD	Cotton	-6.31474	-1.59393	2.36186e-22	8.64934e-06
PFL_3901	nuoF	Cotton	-5.10467	-1.78772	2.88112e-17	0.000686248
PFL_0451	aroB	Cotton	-4.95787	-2.32018	9.44433e-05	0.0112079
PFL_3903	nuoH	Cotton	-4.88124	-1.35715	2.52963e-07	0.0500469
PFL_1949	lexA	Cotton	-4.88087	-1.99555	5.77127e-05	0.0737933
PFL_6126	purE	Cotton	-4.65074	-1.92453	1.66294e-06	0.00764805
PFL_2077	purF	Cotton	-4.63853	-1.76816	4.27192e-08	0.00307523
PFL_2066	leuB	Cotton	-4.4276	-1.90681	9.40067e-05	0.0272286
PFL_5621	trpC	Cotton	-4.40574	-1.77932	0.000207266	0.110501
PFL_3909	nuoN	Cotton	-4.30964	-1.55839	6.11435e-08	0.00366811
PFL_6284	nuoA	Cotton	-4.02771	-1.71351	0.00068649	0.0619977
PFL_4951	yfgL	Cotton	-4.01783	-1.7665	4.59439e-08	0.00133453
PFL_3908	nuoM	Cotton	-4.01105	-1.66944	7.71937e-07	0.0204854
PFL_5609	anmK	Cotton	-3.83856	-1.78784	7.95678e-19	1.82792e-08
PFL_4091	pvdE	Cotton	-3.82865	-1.07483	7.69797e-08	0.0452472
PFL_0665	purD	Cotton	-3.80931	-2.24036	0.00040994	0.0183714
PFL_1951	nagZ	Cotton	-3.73612	-1.7648	7.48116e-06	0.00174105
PFL_0508	aceF	Cotton	-3.64899	-2.58475	0.000436433	0.0105378
PFL_5255	ilvB	Cotton	-3.55512	-1.47443	0.000657297	0.0919014
PFL_5900	rppH	Cotton	-3.49375	-0.834284	1.73344e-10	0.0529947
PFL_4870	glpD	Cotton	-3.44873	-1.51244	0.00334521	0.109825
PFL_0565	miaA	Cotton	-3.44293	-1.29023	1.06376e-11	0.00125731
PFL_0524	PFL_0524	Cotton	-3.43655	-1.07535	4.1929e-09	0.0376064
PFL_1460	purC	Cotton	-3.18268	-1.80273	0.00392256	0.0521872
PFL_6229	trmE	Cotton	-3.17461	-2.11482	0.00525183	0.0505986
PFL_3986	clpX	Cotton	-3.17338	-1.8738	5.4607e-08	0.000121567
PFL_5080	petA	Cotton	-3.12019	-0.805765	1.40547e-06	0.169868
PFL_5079	petB	Cotton	-3.05807	-0.905453	6.08626e-10	0.0325475
PFL_4763	ruvB	Cotton	-2.98446	-1.71751	0.000144131	0.0150812
PFL_0523	PFL_0523	Cotton	-2.95765	-1.26429	4.46257e-06	0.0151988
PFL_5078	PFL_5078	Cotton	-2.92999	-1.13992	0.000821921	0.0816624
PFL_1915	PFL_1915	Cotton	-2.90473	-1.26584	1.35341e-15	3.91191e-06
PFL_1747	PFL_1747	Cotton	-2.85242	-0.312983	2.54162e-09	0.47429
PFL_4484	PFL_4484	Cotton	-2.83581	-0.589824	0.00159007	0.492978
PFL_5877	ilvD	Cotton	-2.75134	-1.31125	2.31546e-05	0.00365365
PFL_4262	ohrR	Cotton	-2.54284	-0.951952	8.96289e-05	0.078279
PFL_2874	glgB	Cotton	-2.53314	-1.23289	8.56374e-08	0.00179215
PFL_2530	ilvE	Cotton	-2.48326	-1.82217	6.54938e-10	1.63937e-07
PFL_2095	rsmE	Cotton	-2.46633	-0.743102	0.00283992	0.307779
PFL_4050	PFL_4050	Cotton	-2.45856	-0.797728	0.00174718	0.237362
PFL_1861	prpB	Cotton	-2.42732	-0.492599	7.45171e-05	0.430438
PFL_0740	recC	Cotton	-2.42722	-1.90333	1.52319e-05	0.000291878
PFL_6116	pstB	Cotton	-2.42127	0.104991	0.000116098	0.875609
PFL_0872	prfC	Cotton	-2.39846	-1.23809	0.00215164	0.152868
PFL_3931	PFL_3931	Cotton	-2.38807	-1.03775	0.00903511	0.0515937
PFL_0922	ttg2B	Cotton	-2.3719	-1.02679	1.90124e-05	0.0240226
PFL_1970	PFL_1970	Cotton	-2.35522	-1.72629	1.1017e-05	8.77274e-05
PFL_4313	serC	Cotton	-2.35232	-1.76171	0.00184532	0.0115784
PFL_1183	rseP	Cotton	-2.31234	-0.648501	4.91508e-05	0.184194
PFL_0084	PFL_0084	Cotton	-2.22781	-0.191467	1.28216e-06	0.698391
PFL_5839	proC	Cotton	-2.15524	-1.44867	0.00181867	0.00585006
PFL_5306	rluD	Cotton	-2.14618	0.684637	0.000690883	0.154334
PFL_5553	PFL_5553	Cotton	-2.14177	-0.683533	0.0014161	0.251748
PFL_1913	PFL_1913	Cotton	-2.13978	-0.337076	4.70832e-06	0.454321
PFL_0921	ttg2A	Cotton	-2.12836	-1.06289	0.000599694	0.0379106
PFL_4268	cysB	Cotton	-2.11064	-1.38625	7.42133e-07	0.000231337
PFL_1092	PFL_1092	Cotton	-2.10034	-1.98813	3.02952e-09	2.02165e-08
PFL_5105	PFL_5105	Cotton	-2.04889	-1.38324	5.34945e-06	0.00058487
PFL_0519	PFL_0519	Cotton	-2.00343	-1.65191	0.000222471	0.00195921
PFL_5069	mraW	Cotton	2.01219	-0.84942	2.52963e-07	0.176459
PFL_5146	PFL_5146	Cotton	2.01307	0.47571	0.00149724	0.106287
PFL_6121	PFL_6121	Cotton	2.04808	1.30796	7.76553e-08	8.64934e-06
PFL_5031	queC	Cotton	2.06435	0.8222	8.72355e-14	0.019574
PFL_5369	higA	Cotton	2.10488	1.40437	6.55454e-07	0.00447239
PFL_5801	rhlE_2	Cotton	2.12415	0.434483	1.3933e-07	0.0736493
PFL_0743	PFL_0743	Cotton	2.21331	0.33176	1.78706e-12	0.451157
PFL_5426	ladS	Cotton	2.22306	1.93527	2.05716e-19	1.23187e-27
PFL_1036	PFL_1036	Cotton	2.29094	0.838585	1.04784e-09	0.0301394
PFL_4418	PFL_4418	Cotton	2.48924	-0.0366329	6.14145e-10	0.942215
PFL_1031	PFL_1031	Cotton	2.6071	0.130535	2.83274e-12	0.813821
PFL_0140	PFL_0140	Cotton	2.64723	0.370425	0.00674888	0.162096
PFL_1035	PFL_1035	Cotton	2.69782	0.408362	4.95442e-12	0.211031
PFL_1253	PFL_1253	Cotton	2.78104	1.11139	0.00822026	0.485193
PFL_3050	PFL_3050	Cotton	2.8347	-0.679205	5.22581e-11	0.0316864
PFL_3044	arnC	Cotton	2.83816	-1.15848	1.95339e-07	0.00121819
PFL_1134	PFL_1134	Cotton	2.86068	0.433955	2.6185e-19	0.277679
PFL_3045	arnA	Cotton	3.02076	-0.44216	2.49317e-06	0.150516
PFL_4935	treR	Cotton	3.03211	0.103818	1.63033e-23	0.942948
PFL_1145	PFL_1145	Cotton	3.36755	0.0995995	0.000504154	0.849388
PFL_2244	PFL_2244	Cotton	3.9711	1.31069	8.75982e-33	3.44077e-10
PFL_5367	PFL_5367	Cotton	4.42771	0.137281	1.51833e-49	0.70482
PFL_0502	PFL_0502	Cotton	4.47082	1.66662	1.77168e-48	1.5976e-12
PFL_5298	psoR	Cotton	4.56542	0.15785	4.23225e-40	0.677816
PFL_2247	PFL_2247	Cotton	4.65708	0.598327	4.27078e-51	0.0206183
PFL_5029	PFL_5029	Cotton	4.98795	-0.0130863	1.08401e-49	0.99451
PFL_5646	PFL_5646	Wheat	-1.95046	-7.35385	0.246011	0.00100937
PFL_1191	dnaE	Wheat	-7.26506	-7.3197	0.031028	0.00741945
PFL_0520	PFL_0520	Wheat	-3.02269	-7.13106	0.0433426	0.00227498
PFL_4016	PFL_4016	Wheat	-3.89127	-7.08765	0.0209083	0.00176066
PFL_5163	ispE	Wheat	-6.86995	-6.92078	0.0124764	0.00701435
PFL_6067	exbB1	Wheat	-6.84488	-6.89582	0.0140629	0.00934539
PFL_5159	prfA	Wheat	-1.5081	-6.86123	0.337938	0.00261494
PFL_1973	PFL_1973	Wheat	-3.63867	-6.82386	0.0343382	0.00665038
PFL_1180	uppS	Wheat	-6.73857	-6.78826	0.0132468	0.00684793
PFL_5834	pyrC	Wheat	-3.5912	-6.78821	0.0680122	0.00683927
PFL_1010	PFL_1010	Wheat	-6.7119	-6.76535	0.0101272	0.00615357
PFL_0439	argS	Wheat	-6.62256	-6.67613	0.0149553	0.00693098
PFL_4314	gyrA	Wheat	-6.62571	-6.67524	0.014033	0.00871863
PFL_0002	dnaN	Wheat	-6.5476	-6.5974	0.0164131	0.00765107
PFL_1192	accA	Wheat	-6.53994	-6.58924	0.0190152	0.0089277
PFL_5270	dksA	Wheat	-2.23558	-5.52037	0.0741662	3.19275e-07
PFL_6063	spoT	Wheat	-2.61704	-4.69071	0.135228	0.00873496
PFL_1875	sigX	Wheat	-1.62736	-4.42899	0.199836	0.00106296
PFL_3786	PFL_3786	Wheat	-0.530073	-3.77652	0.738999	0.00126609
PFL_6157	oadA	Wheat	-1.61292	-3.12671	5.41161e-06	6.68506e-25
PFL_0037	trpB	Wheat	-2.11046	-2.99881	0.0273613	0.0017473
PFL_6158	accC_1	Wheat	-1.78096	-2.86038	2.56039e-07	5.30634e-23
PFL_5098	PFL_5098	Wheat	-1.9152	-2.83152	0.000179324	1.24509e-07
PFL_3563	gacA	Wheat	-1.21078	-2.77208	0.230161	5.20316e-16
PFL_1513	PFL_1513	Wheat	-1.98423	-2.66529	2.70149e-09	2.31717e-19
PFL_1515	PFL_1515	Wheat	-0.651182	-2.37518	0.261289	1.46019e-23
PFL_5623	trpG	Wheat	-1.45325	-2.24695	0.192367	0.00438388
PFL_1514	PFL_1514	Wheat	-1.71224	-2.18501	2.47774e-06	6.6897e-14
PFL_3036	PFL_3036	Wheat	-0.464885	-2.13023	0.546722	0.000217163
PFL_1207	rpoS	Wheat	1.81761	2.44296	2.09274e-11	3.33623e-28
PFL_5918	PFL_5918	Wheat	0.417195	2.52991	0.296752	8.89772e-20
PFL_6017	PFL_6017	Wheat	1.86696	2.65413	3.66233e-10	9.64627e-28
PFL_4092	fpvA	Wheat	0.757285	2.79938	0.0193196	8.34652e-51
PFL_1676	PFL_1676	Wheat	1.42423	2.98638	0.0554204	1.25167e-08
PFL_6072	PFL_6072	Wheat	-0.936877	4.34962	0.047956	4.68545e-27
PFL_1668	cheY	Wheat	1.90433	4.42362	6.5425e-05	9.57891e-10

## Sheet: Table_S5
Table S5. Cross-study comparison of root colonisation-associated genes in Pseudomonas
Orthologous gene cluster	Genome	locus_tag	Cluster annotation	Functional category
cluster_1	P_aeruginosa_PGPR2	PGPR2_29805	ABC transporter	Transport
cluster_1	P_aeruginosa_PGPR2	PGPR2_29810	ABC transporter	Transport
cluster_1	P_simiae_WCS417	PS417_22130	ABC transporter	Transport
cluster_1	P_simiae_WCS417	PS417_28070	ABC transporter	Transport
cluster_1	Pf5_cotton	PFL_0921	ABC transporter	Transport
cluster_1	Pf5_cotton	PFL_4091	ABC transporter	Transport
cluster_1	Pf5_cotton	PFL_5494	ABC transporter	Transport
cluster_1	Pf5_cotton	PFL_6116	ABC transporter	Transport
cluster_1	Pf5_wheat	PFL_5494	ABC transporter	Transport
cluster_2	P_aeruginosa_PGPR2	PGPR2_25045	Protein kinase	Signal transduction
cluster_2	P_aeruginosa_PGPR2	PGPR2_27925	Protein kinase	Signal transduction
cluster_2	P_aeruginosa_PGPR2	PGPR2_29245	Protein kinase	Signal transduction
cluster_2	P_aeruginosa_PGPR2	PGPR2_31765	Protein kinase	Signal transduction
cluster_2	P_simiae_WCS417	PS417_23890	Protein kinase	Signal transduction
cluster_2	Pf5_cotton	PFL_5273	Protein kinase	Signal transduction
cluster_2	Pf5_wheat	PFL_4451	Protein kinase	Signal transduction
cluster_2	Pf5_wheat	PFL_5273	Protein kinase	Signal transduction
cluster_3	P_aeruginosa_PGPR2	PGPR2_19040	OmpA-OprF family	Cell adhesion
cluster_3	P_simiae_WCS417	PS417_05635	OmpA-OprF family	Cell adhesion
cluster_3	P_simiae_WCS417	PS417_19665	OmpA-OprF family	Cell adhesion
cluster_3	Pf5_cotton	PFL_1876	OmpA-OprF family	Cell adhesion
cluster_3	Pf5_wheat	PFL_1876	OmpA-OprF family	Cell adhesion
cluster_4	P_aeruginosa_PGPR2	PGPR2_20670	Flagellar production regulator, fleN	Motility
cluster_4	P_aeruginosa_PGPR2	PGPR2_31725	Flagellar production regulator, fleN	Motility
cluster_4	P_simiae_WCS417	PS417_19660	Flagellar production regulator, fleN	Motility
cluster_4	Pf5_cotton	PFL_1666	Flagellar production regulator, fleN	Motility
cluster_4	Pf5_wheat	PFL_1666	Flagellar production regulator, fleN	Motility
cluster_5	P_aeruginosa_PGPR2	PGPR2_29675	Protein kinase	Signal transduction
cluster_5	Pf5_cotton	PFL_5941	Protein kinase	Signal transduction
cluster_5	Pf5_cotton	PFL_6055	Protein kinase	Signal transduction
cluster_5	Pf5_wheat	PFL_5941	Protein kinase	Signal transduction
cluster_5	Pf5_wheat	PFL_6055	Protein kinase	Signal transduction
cluster_6	P_simiae_WCS417	PS417_03120	Response regulator	Signal transduction
cluster_6	P_simiae_WCS417	PS417_19690	Response regulator	Signal transduction
cluster_6	P_simiae_WCS417	PS417_22780	Response regulator	Signal transduction
cluster_6	Pf5_cotton	PFL_1972	Response regulator	Signal transduction
cluster_6	Pf5_wheat	PFL_1972	Response regulator	Signal transduction
cluster_7	P_aeruginosa_PGPR2	PGPR2_27085	Acetolactate synthase, ilvI	Amino acid biosynthesis
cluster_7	Pf5_cotton	PFL_5097	Acetolactate synthase, ilvI	Amino acid biosynthesis
cluster_7	Pf5_cotton	PFL_5255	Acetolactate synthase, ilvI	Amino acid biosynthesis
cluster_7	Pf5_wheat	PFL_5097	Acetolactate synthase, ilvI	Amino acid biosynthesis
cluster_8	P_aeruginosa_PGPR2	PGPR2_05275	Protein kinase	Signal transduction
cluster_8	P_simiae_WCS417	PS417_25790	Protein kinase	Signal transduction
cluster_8	Pf5_cotton	PFL_5645	Protein kinase	Signal transduction
cluster_8	Pf5_wheat	PFL_5645	Protein kinase	Signal transduction
cluster_9	P_aeruginosa_PGPR2	PGPR2_05445	Anthranilate phosphoribosyltransferase, trpD	Amino acid biosynthesis
cluster_9	Pf5_cotton	PFL_5622	Anthranilate phosphoribosyltransferase, trpD	Amino acid biosynthesis
cluster_9	Pf5_wheat	PFL_5622	Anthranilate phosphoribosyltransferase, trpD	Amino acid biosynthesis
cluster_10	P_aeruginosa_PGPR2	PGPR2_27075	ketol-acid reductoisomerase, ilvC	Amino acid biosynthesis
cluster_10	Pf5_cotton	PFL_5253	ketol-acid reductoisomerase, ilvC	Amino acid biosynthesis
cluster_10	Pf5_wheat	PFL_5253	ketol-acid reductoisomerase, ilvC	Amino acid biosynthesis
cluster_11	P_aeruginosa_PGPR2	PGPR2_05505	N-acetyl-gamma-glutamyl-phosphate reductase, argC	Amino acid biosynthesis
cluster_11	Pf5_cotton	PFL_5611	N-acetyl-gamma-glutamyl-phosphate reductase, argC	Amino acid biosynthesis
cluster_11	Pf5_wheat	PFL_5611	N-acetyl-gamma-glutamyl-phosphate reductase, argC	Amino acid biosynthesis
cluster_12	P_aeruginosa_PGPR2	PGPR2_29970	argininosuccinate lyase, argH	Amino acid biosynthesis
cluster_12	Pf5_cotton	PFL_6004	argininosuccinate lyase, argH	Amino acid biosynthesis
cluster_12	Pf5_wheat	PFL_6004	argininosuccinate lyase, argH	Amino acid biosynthesis
cluster_13	P_aeruginosa_PGPR2	PGPR2_09040	argininosuccinate synthase, argG	Amino acid biosynthesis
cluster_13	Pf5_cotton	PFL_4853	argininosuccinate synthase, argG	Amino acid biosynthesis
cluster_13	Pf5_wheat	PFL_4853	argininosuccinate synthase, argG	Amino acid biosynthesis
cluster_14	P_aeruginosa_PGPR2	PGPR2_07835	phosphoribosylformylglycinamidine synthase, purL	Nucleotide biosynthesis
cluster_14	Pf5_cotton	PFL_1076	phosphoribosylformylglycinamidine synthase, purL	Nucleotide biosynthesis
cluster_14	Pf5_wheat	PFL_1076	phosphoribosylformylglycinamidine synthase, purL	Nucleotide biosynthesis
cluster_15	P_aeruginosa_PGPR2	PGPR2_23120	phosphoribosylformylglycinamidine cyclo-ligase, purM	Nucleotide biosynthesis
cluster_15	Pf5_cotton	PFL_4440	phosphoribosylformylglycinamidine cyclo-ligase, purM	Nucleotide biosynthesis
cluster_15	Pf5_wheat	PFL_4440	phosphoribosylformylglycinamidine cyclo-ligase, purM	Nucleotide biosynthesis
cluster_16	P_aeruginosa_PGPR2	PGPR2_13770	NADH-quinone oxidoreductase E subunit, nuoE	Low oxygen growth
cluster_16	Pf5_cotton	PFL_3900	NADH-quinone oxidoreductase E subunit, nuoE	Low oxygen growth
cluster_16	Pf5_wheat	PFL_3900	NADH-quinone oxidoreductase E subunit, nuoE	Low oxygen growth
cluster_17	P_aeruginosa_PGPR2	PGPR2_11045	3-isopropylmalate dehydratase large subunit, leuC	Amino acid biosynthesis
cluster_17	Pf5_cotton	PFL_2063	3-isopropylmalate dehydratase large subunit, leuC	Amino acid biosynthesis
cluster_17	Pf5_wheat	PFL_2063	3-isopropylmalate dehydratase large subunit, leuC	Amino acid biosynthesis
cluster_18	P_aeruginosa_PGPR2	PGPR2_13760	NADH-quinone oxidoreductase G subunit, nuoG	Low oxygen growth
cluster_18	Pf5_cotton	PFL_3902	NADH-quinone oxidoreductase G subunit, nuoG	Low oxygen growth
cluster_18	Pf5_wheat	PFL_3902	NADH-quinone oxidoreductase G subunit, nuoG	Low oxygen growth
cluster_19	P_aeruginosa_PGPR2	PGPR2_25020	Anhydromuropeptide permease	Cell envelope structure
cluster_19	Pf5_cotton	PFL_1257	Anhydromuropeptide permease	Cell envelope structure
cluster_19	Pf5_wheat	PFL_1257	Anhydromuropeptide permease	Cell envelope structure
cluster_20	P_aeruginosa_PGPR2	PGPR2_12765	Transcriptional regulator	Transcription
cluster_20	Pf5_cotton	PFL_1883	Transcriptional regulator	Transcription
cluster_20	Pf5_wheat	PFL_1883	Transcriptional regulator	Transcription
cluster_21	P_aeruginosa_PGPR2	PGPR2_23130	Outer membrane lipoprotein, EipB-like	Cell envelope integrity
cluster_21	Pf5_cotton	PFL_4442	Outer membrane lipoprotein, EipB-like	Cell envelope integrity
cluster_21	Pf5_wheat	PFL_4442	Outer membrane lipoprotein, EipB-like	Cell envelope integrity
cluster_22	P_aeruginosa_PGPR2	PGPR2_25320	MlaD membrane protein	Outer membrane structure
cluster_22	Pf5_cotton	PFL_0923	MlaD membrane protein	Outer membrane structure
cluster_22	Pf5_wheat	PFL_0923	MlaD membrane protein	Outer membrane structure
cluster_23	P_simiae_WCS417	PS417_19825	Response regulator	Signal transduction
cluster_23	Pf5_cotton	PFL_5274	Response regulator	Signal transduction
cluster_23	Pf5_wheat	PFL_5274	Response regulator	Signal transduction
cluster_24	P_simiae_WCS417	PS417_19790	Flagellum-specific ATP synthase	Motility
cluster_24	Pf5_cotton	PFL_5981	Flagellum-specific ATP synthase	Motility
cluster_24	Pf5_wheat	PFL_5981	Flagellum-specific ATP synthase	Motility
cluster_25	Pf5_cotton	PFL_1776	NA	NA
cluster_25	Pf5_wheat	PFL_1776	NA	NA
cluster_25	Pf5_wheat	PFL_6067	NA	NA
cluster_26	Pf5_cotton	PFL_1063	NA	NA
cluster_26	Pf5_cotton	PFL_5321	NA	NA
cluster_26	Pf5_wheat	PFL_1063	NA	NA
cluster_27	Pf5_cotton	PFL_1686	NA	NA
cluster_27	Pf5_cotton	PFL_4183	NA	NA
cluster_27	Pf5_wheat	PFL_4183	NA	NA
cluster_28	Pf5_cotton	PFL_0831	NA	NA
cluster_28	Pf5_wheat	PFL_0831	NA	NA
cluster_28	Pf5_wheat	PFL_6158	NA	NA
cluster_29	P_aeruginosa_PGPR2	PGPR2_11060	NA	NA
cluster_29	Pf5_cotton	PFL_2066	NA	NA
cluster_30	P_aeruginosa_PGPR2	PGPR2_05440	NA	NA
cluster_30	Pf5_wheat	PFL_5623	NA	NA
cluster_31	P_aeruginosa_PGPR2	PGPR2_23005	NA	NA
cluster_31	Pf5_cotton	PFL_4763	NA	NA
cluster_32	P_aeruginosa_PGPR2	PGPR2_23995	NA	NA
cluster_32	P_simiae_WCS417	PS417_17070	NA	NA
cluster_33	P_aeruginosa_PGPR2	PGPR2_18895	NA	NA
cluster_33	Pf5_cotton	PFL_3986	NA	NA
cluster_34	P_aeruginosa_PGPR2	PGPR2_14775	NA	NA
cluster_34	Pf5_cotton	PFL_3931	NA	NA
cluster_35	P_aeruginosa_PGPR2	PGPR2_11105	NA	NA
cluster_35	Pf5_cotton	PFL_2077	NA	NA
cluster_36	P_aeruginosa_PGPR2	PGPR2_13755	NA	NA
cluster_36	Pf5_cotton	PFL_3903	NA	NA
cluster_37	P_aeruginosa_PGPR2	PGPR2_05245	NA	NA
cluster_37	Pf5_cotton	PFL_5651	NA	NA
cluster_38	P_aeruginosa_PGPR2	PGPR2_13740	NA	NA
cluster_38	Pf5_cotton	PFL_3906	NA	NA
cluster_39	P_aeruginosa_PGPR2	PGPR2_13780	NA	NA
cluster_39	Pf5_cotton	PFL_3898	NA	NA
cluster_40	P_aeruginosa_PGPR2	PGPR2_20675	NA	NA
cluster_40	P_simiae_WCS417	PS417_19705	NA	NA
cluster_41	P_aeruginosa_PGPR2	PGPR2_13730	NA	NA
cluster_41	Pf5_cotton	PFL_3909	NA	NA
cluster_42	P_aeruginosa_PGPR2	PGPR2_13735	NA	NA
cluster_42	Pf5_cotton	PFL_3908	NA	NA
cluster_43	P_aeruginosa_PGPR2	PGPR2_13775	NA	NA
cluster_43	Pf5_cotton	PFL_3899	NA	NA
cluster_44	P_aeruginosa_PGPR2	PGPR2_12420	NA	NA
cluster_44	Pf5_cotton	PFL_4262	NA	NA
cluster_45	P_aeruginosa_PGPR2	PGPR2_12725	NA	NA
cluster_45	Pf5_cotton	PFL_1970	NA	NA
cluster_46	P_aeruginosa_PGPR2	PGPR2_04790	NA	NA
cluster_46	P_simiae_WCS417	PS417_26005	NA	NA
cluster_47	P_aeruginosa_PGPR2	PGPR2_25200	NA	NA
cluster_47	Pf5_cotton	PFL_5079	NA	NA
cluster_48	P_aeruginosa_PGPR2	PGPR2_07910	NA	NA
cluster_48	Pf5_cotton	PFL_1092	NA	NA
cluster_49	P_aeruginosa_PGPR2	PGPR2_22450	NA	NA
cluster_49	P_simiae_WCS417	PS417_21560	NA	NA
cluster_50	P_aeruginosa_PGPR2	PGPR2_28870	NA	NA
cluster_50	P_simiae_WCS417	PS417_01955	NA	NA
cluster_51	P_aeruginosa_PGPR2	PGPR2_11655	NA	NA
cluster_51	P_simiae_WCS417	PS417_18685	NA	NA
cluster_52	P_simiae_WCS417	PS417_17510	NA	NA
cluster_52	P_simiae_WCS417	PS417_22775	NA	NA
cluster_53	P_simiae_WCS417	PS417_19885	NA	NA
cluster_53	P_simiae_WCS417	PS417_21555	NA	NA
cluster_54	P_simiae_WCS417	PS417_03495	NA	NA
cluster_54	P_simiae_WCS417	PS417_19735	NA	NA
cluster_55	P_simiae_WCS417	PS417_20105	NA	NA
cluster_55	Pf5_cotton	PFL_0524	NA	NA
cluster_56	P_simiae_WCS417	PS417_27535	NA	NA
cluster_56	Pf5_wheat	PFL_3563	NA	NA
cluster_57	P_simiae_WCS417	PS417_04195	NA	NA
cluster_57	P_simiae_WCS417	PS417_07165	NA	NA
cluster_58	Pf5_cotton	PFL_6226	NA	NA
cluster_58	Pf5_wheat	PFL_6226	NA	NA
cluster_59	Pf5_cotton	PFL_0387	NA	NA
cluster_59	Pf5_wheat	PFL_0387	NA	NA
cluster_60	Pf5_cotton	PFL_5102	NA	NA
cluster_60	Pf5_wheat	PFL_5102	NA	NA
cluster_61	Pf5_cotton	PFL_0450	NA	NA
cluster_61	Pf5_wheat	PFL_0450	NA	NA
cluster_62	Pf5_cotton	PFL_1721	NA	NA
cluster_62	Pf5_wheat	PFL_1721	NA	NA
cluster_63	Pf5_cotton	PFL_3987	NA	NA
cluster_63	Pf5_wheat	PFL_3987	NA	NA
cluster_64	Pf5_cotton	PFL_5589	NA	NA
cluster_64	Pf5_wheat	PFL_5589	NA	NA
cluster_65	Pf5_cotton	PFL_0844	NA	NA
cluster_65	Pf5_wheat	PFL_0844	NA	NA
cluster_66	Pf5_cotton	PFL_3232	NA	NA
cluster_66	Pf5_wheat	PFL_3232	NA	NA
cluster_67	Pf5_cotton	PFL_1194	NA	NA
cluster_67	Pf5_wheat	PFL_1194	NA	NA
cluster_68	Pf5_cotton	PFL_4476	NA	NA
cluster_68	Pf5_wheat	PFL_4476	NA	NA
cluster_69	Pf5_cotton	PFL_4348	NA	NA
cluster_69	Pf5_wheat	PFL_4348	NA	NA
cluster_70	Pf5_cotton	PFL_5588	NA	NA
cluster_70	Pf5_wheat	PFL_5588	NA	NA
cluster_71	Pf5_cotton	PFL_4182	NA	NA
cluster_71	Pf5_wheat	PFL_4182	NA	NA
cluster_72	Pf5_cotton	PFL_0836	NA	NA
cluster_72	Pf5_wheat	PFL_0836	NA	NA
cluster_73	Pf5_cotton	PFL_0827	NA	NA
cluster_73	Pf5_wheat	PFL_0827	NA	NA
cluster_74	Pf5_cotton	PFL_0517	NA	NA
cluster_74	Pf5_wheat	PFL_0517	NA	NA
cluster_75	Pf5_cotton	PFL_4972	NA	NA
cluster_75	Pf5_wheat	PFL_4972	NA	NA
cluster_76	Pf5_cotton	PFL_0843	NA	NA
cluster_76	Pf5_wheat	PFL_0843	NA	NA
cluster_77	Pf5_cotton	PFL_1196	NA	NA
cluster_77	Pf5_wheat	PFL_1196	NA	NA
cluster_78	Pf5_cotton	PFL_5100	NA	NA
cluster_78	Pf5_wheat	PFL_5100	NA	NA
cluster_79	Pf5_cotton	PFL_4306	NA	NA
cluster_79	Pf5_wheat	PFL_4306	NA	NA
cluster_80	Pf5_cotton	PFL_5099	NA	NA
cluster_80	Pf5_wheat	PFL_5099	NA	NA
cluster_81	Pf5_cotton	PFL_3399	NA	NA
cluster_81	Pf5_wheat	PFL_3399	NA	NA
cluster_82	Pf5_cotton	PFL_5829	NA	NA
cluster_82	Pf5_wheat	PFL_5829	NA	NA
cluster_83	Pf5_cotton	PFL_3907	NA	NA
cluster_83	Pf5_wheat	PFL_3907	NA	NA
cluster_84	Pf5_cotton	PFL_1685	NA	NA
cluster_84	Pf5_wheat	PFL_1685	NA	NA
cluster_85	Pf5_cotton	PFL_1974	NA	NA
cluster_85	Pf5_wheat	PFL_1974	NA	NA
cluster_86	Pf5_cotton	PFL_0371	NA	NA
cluster_86	Pf5_wheat	PFL_0371	NA	NA
cluster_87	Pf5_cotton	PFL_0666	NA	NA
cluster_87	Pf5_wheat	PFL_0666	NA	NA
cluster_88	Pf5_cotton	PFL_5444	NA	NA
cluster_88	Pf5_wheat	PFL_5444	NA	NA
cluster_89	Pf5_cotton	PFL_4305	NA	NA
cluster_89	Pf5_wheat	PFL_4305	NA	NA
cluster_90	Pf5_cotton	PFL_5093	NA	NA
cluster_90	Pf5_wheat	PFL_5093	NA	NA
cluster_91	Pf5_cotton	PFL_2064	NA	NA
cluster_91	Pf5_wheat	PFL_2064	NA	NA
cluster_92	Pf5_cotton	PFL_5094	NA	NA
cluster_92	Pf5_wheat	PFL_5094	NA	NA
cluster_93	Pf5_cotton	PFL_0508	NA	NA
cluster_93	Pf5_wheat	PFL_6157	NA	NA
cluster_94	Pf5_cotton	PFL_0036	NA	NA
cluster_94	Pf5_wheat	PFL_0036	NA	NA
cluster_95	Pf5_cotton	PFL_5280	NA	NA
cluster_95	Pf5_wheat	PFL_5280	NA	NA
cluster_96	Pf5_cotton	PFL_0174	NA	NA
cluster_96	Pf5_wheat	PFL_0174	NA	NA
cluster_97	Pf5_cotton	PFL_4312	NA	NA
cluster_97	Pf5_wheat	PFL_4312	NA	NA
cluster_98	Pf5_cotton	PFL_6125	NA	NA
cluster_98	Pf5_wheat	PFL_6125	NA	NA
cluster_99	Pf5_cotton	PFL_5095	NA	NA
cluster_99	Pf5_wheat	PFL_5095	NA	NA
cluster_100	Pf5_cotton	PFL_1445	NA	NA
cluster_100	Pf5_wheat	PFL_1445	NA	NA
cluster_101	Pf5_cotton	PFL_0519	NA	NA
cluster_101	Pf5_cotton	PFL_0523	NA	NA
cluster_102	Pf5_cotton	PFL_0085	NA	NA
cluster_102	Pf5_wheat	PFL_0085	NA	NA
cluster_103	Pf5_cotton	PFL_0741	NA	NA
cluster_103	Pf5_wheat	PFL_0741	NA	NA
cluster_104	Pf5_cotton	PFL_5096	NA	NA
cluster_104	Pf5_wheat	PFL_5096	NA	NA
cluster_105	Pf5_cotton	PFL_5911	NA	NA
cluster_105	Pf5_wheat	PFL_5911	NA	NA
cluster_106	Pf5_cotton	PFL_3885	NA	NA
cluster_106	Pf5_wheat	PFL_3885	NA	NA
cluster_107	Pf5_cotton	PFL_3880	NA	NA
cluster_107	Pf5_wheat	PFL_3880	NA	NA
cluster_108	Pf5_cotton	PFL_3554	NA	NA
cluster_108	Pf5_wheat	PFL_3554	NA	NA
cluster_109	Pf5_cotton	PFL_1741	NA	NA
cluster_109	Pf5_wheat	PFL_1741	NA	NA
cluster_110	Pf5_cotton	PFL_5449	NA	NA
cluster_110	Pf5_wheat	PFL_5449	NA	NA
